# Supplementary material for: 3-Chloro­anilinium 4-methyl­benzene­sulfonate
Source: Acta Crystallogr Sect E Struct Rep Online. 2011 Oct 12;67(Pt 11):o2925. doi: 10.1107/S1600536811041043 (PMC3247339; doi:10.1107/S1600536811041043)
Supplement: Supplementary file 2 [file e-67-o2925-Isup2.hkl]

# 
# h,k,l, Fc-squared, Fo-squared, sigma(Fo-squared) and status flag 
# 
data_I
_shelx_title ' HSY1124 in P2(1)/c' 
_shelx_refln_list_code          4 
_shelx_F_calc_maximum      221.35 
_exptl_crystal_F_000       624.00 
_reflns_d_resolution_high  0.7600 
 
loop_ 
 _symmetry_equiv_pos_as_xyz 
 'x, y, z' 
 '-x, y+1/2, -z+1/2' 
 '-x, -y, -z' 
 'x, -y-1/2, z-1/2' 
 
_cell_length_a    12.7848 
_cell_length_b     6.7767 
_cell_length_c    16.1702 
_cell_angle_alpha  90.000 
_cell_angle_beta  105.081 
_cell_angle_gamma  90.000 
 
_shelx_F_squared_multiplier     1.000 
 
loop_ 
 _refln_index_h 
 _refln_index_k 
 _refln_index_l 
 _refln_F_squared_calc 
 _refln_F_squared_meas 
 _refln_F_squared_sigma 
 _refln_observed_status 
   2   0   0     2688.44     2905.75     14.91 o 
   3   0   0     2086.90     2094.96     10.07 o 
   4   0   0    11323.59    11305.99     80.57 o 
   5   0   0      179.07      115.53      2.47 o 
   6   0   0     1079.01     1184.05      6.43 o 
   7   0   0       81.87       67.75      1.70 o 
   8   0   0      660.49      696.71      7.51 o 
   9   0   0     1980.46     1962.65     21.89 o 
  10   0   0      363.08      346.05      9.65 o 
  11   0   0       87.37       87.10      4.10 o 
  12   0   0       76.48       72.26      4.10 o 
  13   0   0        1.44        1.18      2.79 o 
  14   0   0       48.23       58.91      5.43 o 
  15   0   0       53.17       68.62     10.48 o 
  16   0   0       38.69       35.87      6.52 o 
   1   1   0     3726.86     4118.94     13.18 o 
   2   1   0     6313.16     6480.68     27.88 o 
   3   1   0     1487.14     1387.92      6.23 o 
   4   1   0      477.66      447.53      3.92 o 
   5   1   0     1992.89     2017.40     13.31 o 
   6   1   0     1259.76     1073.30      8.16 o 
   7   1   0      289.93      332.09      3.98 o 
   8   1   0      364.39      331.94      4.25 o 
   9   1   0       77.62       70.80      2.43 o 
  10   1   0     1221.78     1201.31     14.62 o 
  11   1   0     1056.68     1060.41     15.53 o 
  12   1   0       22.66       22.18      2.42 o 
  13   1   0        0.07       -1.45      1.75 o 
  14   1   0       33.55       34.83      2.92 o 
  15   1   0      237.09      251.75     11.37 o 
  16   1   0        1.97        1.65      2.80 o 
   1   2   0     3960.57     3887.67     17.52 o 
   2   2   0      843.34      883.80      8.06 o 
   3   2   0      169.29      142.79      2.81 o 
   4   2   0      882.26      882.71      7.92 o 
   5   2   0       23.20       51.16      1.61 o 
   6   2   0        8.92        1.07      0.30 o 
   7   2   0        6.73        8.91      0.66 o 
   8   2   0       20.87       26.48      1.78 o 
   9   2   0      765.22      751.25     10.77 o 
  10   2   0      541.11      530.01      9.66 o 
  11   2   0       12.55       12.54      1.97 o 
  12   2   0      160.81      168.76      6.71 o 
  13   2   0        3.91        2.62      2.02 o 
  14   2   0       78.67      100.43      5.63 o 
  15   2   0       43.15       54.47      3.82 o 
   1   3   0        6.32       15.25      0.99 o 
   2   3   0     1490.52     1760.21      8.24 o 
   3   3   0        1.38        3.67      0.52 o 
   4   3   0       96.50       72.01      2.60 o 
   5   3   0       43.53       62.34      2.42 o 
   6   3   0      346.72      307.17      5.52 o 
   7   3   0      819.95      834.84      8.69 o 
   8   3   0       27.02       30.17      1.45 o 
   9   3   0      238.53      236.68      6.69 o 
  10   3   0      451.38      452.14     10.47 o 
  11   3   0      674.21      705.72     15.04 o 
  12   3   0       49.74       55.61      5.10 o 
  13   3   0       45.23       40.56      4.77 o 
  14   3   0       31.68       33.59      3.83 o 
  15   3   0      117.89      129.19      6.88 o 
   0   4   0    10400.62    10706.48     45.60 o 
   1   4   0     1878.23     1871.94     12.53 o 
   2   4   0       66.56       66.42      1.78 o 
   3   4   0      212.29      207.24      4.69 o 
   4   4   0      157.97      147.68      2.62 o 
   5   4   0      118.64      106.45      3.19 o 
   6   4   0       10.96        7.68      1.55 o 
   7   4   0      125.79      122.06      5.02 o 
   8   4   0       29.72       32.60      2.81 o 
   9   4   0      631.77      596.68     11.63 o 
  10   4   0      305.56      292.00      8.47 o 
  11   4   0       67.15       70.33      4.39 o 
  12   4   0      235.58      229.49      8.00 o 
  13   4   0       20.93       21.63      6.99 o 
  14   4   0      118.89      123.73     10.48 o 
   1   5   0      702.50      702.71      7.20 o 
   2   5   0       24.27       26.66      1.44 o 
   3   5   0     1336.54     1367.42     10.09 o 
   4   5   0      296.57      304.30      5.44 o 
   5   5   0      425.54      443.76      7.11 o 
   6   5   0      614.96      658.27     16.82 o 
   7   5   0       66.90       67.50      4.12 o 
   8   5   0      120.59      116.79      5.55 o 
   9   5   0       64.52       56.97      4.10 o 
  10   5   0      315.71      311.37      9.49 o 
  11   5   0      155.68      154.47      6.95 o 
  12   5   0        4.33        7.45      2.79 o 
  13   5   0       73.64       71.64      6.56 o 
   0   6   0     1479.50     1486.51     19.41 o 
   1   6   0      508.27      498.25      7.38 o 
   2   6   0       38.49       43.14      2.35 o 
   3   6   0      163.27      159.51      4.36 o 
   4   6   0       48.53       52.98      4.97 o 
   5   6   0       74.97       77.17      4.39 o 
   6   6   0        7.03        7.10      1.84 o 
   7   6   0      101.46      105.31      5.54 o 
   8   6   0       24.60       23.46      3.00 o 
   9   6   0      330.53      305.72      9.75 o 
  10   6   0       50.53       39.85      5.11 o 
  11   6   0       68.98       60.32      5.93 o 
  12   6   0      126.62      135.54      9.05 o 
   1   7   0      108.89      116.86      4.72 o 
   2   7   0        0.83       -0.55      1.51 o 
   3   7   0      494.78      465.34     11.09 o 
   4   7   0       64.40       61.90      4.39 o 
   5   7   0      118.23      113.01      7.97 o 
   6   7   0      139.46      144.09      6.81 o 
   7   7   0       19.61       21.20      3.04 o 
   8   7   0       20.13       22.67      4.66 o 
   9   7   0       36.99       37.80      4.70 o 
  10   7   0       53.87       57.36      6.26 o 
   0   8   0       56.81       52.64      7.45 o 
   1   8   0       83.77       69.13      6.06 o 
   2   8   0        0.02        0.42      1.79 o 
   3   8   0       52.25       56.36      5.24 o 
   4   8   0       11.63       10.20      2.91 o 
   5   8   0        1.16       -0.70      1.98 o 
   6   8   0        1.44       -0.72      3.26 o 
   7   8   0       10.95       15.23      3.58 o 
 -16   1   1        0.01        1.88      2.02 o 
 -15   1   1        0.35        3.34      1.84 o 
 -14   1   1       13.42       15.18      2.13 o 
 -13   1   1        6.58        5.76      1.58 o 
 -12   1   1        8.44        6.29      1.40 o 
 -11   1   1        8.85        9.84      1.24 o 
 -10   1   1       16.05       14.63      1.26 o 
  -9   1   1        0.17       -0.50      0.61 o 
  -8   1   1       47.93       42.45      1.64 o 
  -7   1   1       15.23       14.96      0.91 o 
  -6   1   1       80.07       72.68      1.68 o 
  -5   1   1       35.59       34.06      1.22 o 
  -4   1   1      843.52      894.68      6.09 o 
  -3   1   1       82.30       92.56      2.15 o 
  -2   1   1       12.78       10.78      0.48 o 
  -1   1   1       11.63        9.73      0.44 o 
   0   1   1       28.37       38.20      1.86 o 
   1   1   1       96.02       93.73      3.05 o 
   2   1   1       15.40       17.93      0.59 o 
   3   1   1        0.12        0.52      0.38 o 
   4   1   1       75.98       77.20      1.30 o 
   5   1   1      454.94      488.16      9.22 o 
   6   1   1       13.27       14.17      0.81 o 
   7   1   1       55.87       53.34      1.70 o 
   8   1   1        4.68        4.69      0.69 o 
   9   1   1       44.02       40.64      1.70 o 
  10   1   1        5.07        5.76      0.93 o 
  11   1   1        4.12        0.54      1.17 o 
  12   1   1        5.66        5.39      1.80 o 
  13   1   1       59.08       61.56      3.64 o 
  14   1   1        3.76        4.28      1.57 o 
  15   1   1        0.32        3.80      2.12 o 
 -16   2   1        0.05        0.72      2.12 o 
 -15   2   1        3.95        7.02      1.89 o 
 -14   2   1        0.46       -0.40      1.69 o 
 -13   2   1        0.14        1.91      1.69 o 
 -12   2   1        0.14       -1.79      1.79 o 
 -11   2   1        4.60        5.01      1.84 o 
 -10   2   1       88.15       85.07      3.12 o 
  -9   2   1        1.21       -0.27      0.76 o 
  -8   2   1        1.03       -0.13      0.38 o 
  -7   2   1      346.01      334.26      8.82 o 
  -6   2   1      255.68      237.35      4.65 o 
  -5   2   1        1.47        1.40      0.44 o 
  -4   2   1      192.40      217.88      3.17 o 
  -3   2   1       27.35       25.91      1.10 o 
  -2   2   1    10736.29    10816.00     21.37 o 
  -1   2   1      361.62      421.12      4.47 o 
   0   2   1       11.22       15.15      0.98 o 
   1   2   1      356.33      360.35      4.83 o 
   2   2   1     3418.79     3513.12     19.91 o 
   3   2   1      298.77      320.44      6.58 o 
   4   2   1        0.25        0.67      0.23 o 
   5   2   1      137.39      145.21      2.03 o 
   6   2   1       62.54       63.33      1.30 o 
   7   2   1       91.97       81.88      2.18 o 
   8   2   1        7.24        6.83      1.13 o 
   9   2   1       43.32       42.70      2.10 o 
  10   2   1       13.40       11.44      2.04 o 
  11   2   1      204.92      201.41      8.54 o 
  12   2   1        0.33        2.95      1.57 o 
  13   2   1       87.56       91.59      5.19 o 
  14   2   1        2.09        2.58      1.89 o 
  15   2   1        9.67        8.60      1.93 o 
 -15   3   1        2.90        2.64      2.56 o 
 -14   3   1        7.41        9.06      2.08 o 
 -13   3   1       33.92       35.16      3.46 o 
 -12   3   1        0.21        5.50      2.57 o 
 -11   3   1       10.89       11.70      2.64 o 
 -10   3   1        0.91        1.16      1.29 o 
  -9   3   1       41.58       39.98      2.89 o 
  -8   3   1        8.44        4.48      1.00 o 
  -7   3   1       41.26       36.92      1.94 o 
  -6   3   1       92.29       81.12      3.50 o 
  -5   3   1       64.84       74.60      2.88 o 
  -4   3   1     2190.93     2405.07     12.56 o 
  -3   3   1       61.97       65.40      1.46 o 
  -2   3   1      244.06      243.33      2.84 o 
  -1   3   1      174.24      201.20      3.20 o 
   0   3   1       54.38       65.88      2.35 o 
   1   3   1      278.25      272.67      4.42 o 
   2   3   1      184.94      196.64      4.66 o 
   3   3   1      136.47      150.70      2.58 o 
   4   3   1        2.75        1.62      0.54 o 
   5   3   1      484.89      522.25      8.80 o 
   6   3   1      124.85      119.60      3.28 o 
   7   3   1       15.37       13.66      1.10 o 
   8   3   1       65.42       68.03      4.61 o 
   9   3   1        8.23        8.40      2.19 o 
  10   3   1        0.03        1.65      1.29 o 
  11   3   1      113.16      112.49      5.14 o 
  12   3   1        0.11        1.54      2.12 o 
  13   3   1      178.30      187.91      9.38 o 
  14   3   1        1.65        6.01      1.92 o 
  15   3   1        4.43        4.07      2.05 o 
 -14   4   1        1.20        4.19      2.96 o 
 -13   4   1        8.54        9.68      3.12 o 
 -12   4   1        0.79       -0.93      2.31 o 
 -11   4   1        2.88        0.23      1.98 o 
 -10   4   1       96.44       98.03      4.99 o 
  -9   4   1       26.34       28.93      2.81 o 
  -8   4   1       18.28       12.95      2.83 o 
  -7   4   1       95.17       93.24      3.29 o 
  -6   4   1       96.87       95.84      3.16 o 
  -5   4   1       75.44       65.72      2.68 o 
  -4   4   1        3.61        6.29      0.68 o 
  -3   4   1       63.05       61.69      1.59 o 
  -2   4   1     5035.13     5213.82     19.10 o 
  -1   4   1        1.88        5.37      0.93 o 
   0   4   1        5.61        4.81      1.04 o 
   1   4   1      239.79      235.96      4.55 o 
   2   4   1     2282.82     2380.16     16.58 o 
   3   4   1       65.59       78.13      1.83 o 
   4   4   1       45.21       53.26      1.74 o 
   5   4   1       18.64       16.95      1.32 o 
   6   4   1        4.63        3.67      1.41 o 
   7   4   1       21.90       22.74      2.72 o 
   8   4   1        7.70        8.26      1.69 o 
   9   4   1        1.41        1.57      1.47 o 
  10   4   1       35.64       27.92      2.93 o 
  11   4   1      162.97      171.47      6.96 o 
  12   4   1       13.14       16.16      2.65 o 
  13   4   1       60.16       60.88      9.78 o 
  14   4   1        0.02        0.84      2.45 o 
 -13   5   1       10.94       13.21      3.58 o 
 -12   5   1        0.11       -1.64      3.73 o 
 -11   5   1       22.48       26.33      4.43 o 
 -10   5   1        7.35        7.97      2.33 o 
  -9   5   1        0.06       -0.67      1.51 o 
  -8   5   1        0.90        2.77      1.53 o 
  -7   5   1        2.81        3.41      1.57 o 
  -6   5   1        0.04        1.54      1.04 o 
  -5   5   1       26.59       22.51      1.77 o 
  -4   5   1     1878.07     1841.55     12.60 o 
  -3   5   1        1.36        0.88      0.60 o 
  -2   5   1        9.73        7.61      0.82 o 
  -1   5   1        1.40        2.38      1.04 o 
   0   5   1      254.77      232.80      4.61 o 
   1   5   1       45.92       46.87      2.15 o 
   2   5   1       21.05       19.97      1.58 o 
   3   5   1       47.55       50.05      1.97 o 
   4   5   1      211.50      205.26      3.92 o 
   5   5   1      341.60      357.65      8.60 o 
   6   5   1        0.71        1.93      2.40 o 
   7   5   1        9.41        9.73      1.96 o 
   8   5   1      161.41      174.18      6.71 o 
   9   5   1       27.22       32.63      3.20 o 
  10   5   1        2.40        1.34      1.64 o 
  11   5   1       58.81       55.53      4.39 o 
  12   5   1       11.08       20.39      3.27 o 
  13   5   1      142.55      133.27      8.87 o 
 -12   6   1        0.03        2.21      4.66 o 
 -11   6   1        8.84        7.51      2.57 o 
 -10   6   1       63.50       68.81      8.15 o 
  -9   6   1        0.90       -2.35      8.38 o 
  -8   6   1        2.85        2.00      4.19 o 
  -7   6   1       36.38       34.57      5.36 o 
  -6   6   1      114.10      116.12      5.55 o 
  -5   6   1       49.58       43.95      3.50 o 
  -4   6   1       27.15       22.70      2.00 o 
  -3   6   1       14.79       17.39      1.60 o 
  -2   6   1     1749.78     1740.84     13.88 o 
  -1   6   1      305.09      288.72      5.03 o 
   0   6   1        3.32        4.91      1.84 o 
   1   6   1        6.84        4.88      1.14 o 
   2   6   1      409.38      384.46      6.51 o 
   3   6   1       72.35       70.66      4.12 o 
   4   6   1        0.46        1.11      1.51 o 
   5   6   1       35.05       33.11      2.96 o 
   6   6   1       14.59       21.15      2.81 o 
   7   6   1        5.34        3.09      1.72 o 
   8   6   1        5.71        5.54      1.74 o 
   9   6   1        2.04        6.99      3.84 o 
  10   6   1        7.86       15.49      3.70 o 
  11   6   1       63.80       63.38      4.93 o 
 -10   7   1        0.02        4.66      2.64 o 
  -9   7   1        1.58        2.70      2.33 o 
  -8   7   1        5.44        7.22      2.64 o 
  -7   7   1        9.53       11.50      3.73 o 
  -6   7   1        2.18       -0.90      2.12 o 
  -5   7   1       68.59       52.95      4.94 o 
  -4   7   1      382.76      335.58     11.69 o 
  -3   7   1        6.42        3.58      1.78 o 
  -2   7   1        1.75        3.78      1.20 o 
  -1   7   1        8.02        7.81      1.41 o 
   0   7   1       65.25       55.75      3.17 o 
   1   7   1        0.65        3.64      1.45 o 
   2   7   1        0.40       -0.40      1.33 o 
   3   7   1        1.96        7.79      2.03 o 
   4   7   1       61.13       59.72      4.21 o 
   5   7   1      105.05      115.53      5.92 o 
   6   7   1        7.05       14.39      2.69 o 
   7   7   1        0.84        0.86      1.61 o 
   8   7   1       22.83       25.92      3.43 o 
   9   7   1       20.33       15.86      3.00 o 
  -7   8   1       26.80       29.24      4.58 o 
  -6   8   1        0.59        1.12      2.45 o 
  -5   8   1        3.94        3.52      3.49 o 
  -4   8   1        2.71        7.08      2.45 o 
  -3   8   1       96.08      101.18      6.89 o 
  -2   8   1      185.69      163.67      9.55 o 
  -1   8   1       62.21       54.95      5.10 o 
   0   8   1       21.39       28.03      3.29 o 
   1   8   1       18.43       21.92      2.69 o 
   2   8   1       19.78       15.63      3.49 o 
   3   8   1        1.04        0.00      2.33 o 
   4   8   1        1.07       -4.22      5.36 o 
   5   8   1        0.89       -3.26      3.73 o 
   6   8   1        5.68        5.64      6.29 o 
 -16   0   2       39.22       43.32      6.99 o 
 -15   0   2        0.16        3.88      4.66 o 
 -14   0   2        5.83        4.84      4.89 o 
 -13   0   2       50.67       45.22      3.28 o 
 -12   0   2      578.80      567.70     10.73 o 
 -11   0   2       18.37       13.19      1.45 o 
 -10   0   2       68.33       82.74      3.23 o 
  -9   0   2       59.03       50.24      2.35 o 
  -8   0   2      242.05      148.23      3.53 o 
  -7   0   2     2562.82     2593.70     20.03 o 
  -6   0   2      122.72      144.63      2.39 o 
  -5   0   2     1173.88     1054.62      8.68 o 
  -4   0   2     3203.94     2889.53     14.95 o 
  -3   0   2    12739.06    12091.56     92.46 o 
  -2   0   2      817.76      857.10      9.32 o 
   1   0   2       32.92       17.24      1.40 o 
   2   0   2     2934.96     3295.17     19.10 o 
   3   0   2      264.22      335.39      6.52 o 
   4   0   2     4297.21     4313.63     23.01 o 
   5   0   2      516.74      563.13     11.08 o 
   6   0   2      800.80      706.61      7.79 o 
   7   0   2       14.39       12.65      1.29 o 
   8   0   2     4819.62     4852.72     39.59 o 
   9   0   2     6765.37     6575.16     27.33 o 
  10   0   2       27.52       23.58      2.39 o 
  11   0   2     1257.12     1235.97     15.81 o 
  12   0   2       12.95        9.70      2.29 o 
  13   0   2      130.76      133.80     10.02 o 
  14   0   2       17.17       15.37      3.45 o 
  15   0   2      166.64      163.99      9.55 o 
 -16   1   2       89.46      101.55      6.07 o 
 -15   1   2        4.15       10.67      2.51 o 
 -14   1   2        6.26        6.45      1.66 o 
 -13   1   2      113.88       99.79      4.40 o 
 -12   1   2      321.33      323.99      6.32 o 
 -11   1   2      473.75      496.57      6.44 o 
 -10   1   2       49.21       32.33      1.68 o 
  -9   1   2      503.32      514.68      5.85 o 
  -8   1   2      843.90      888.07      7.29 o 
  -7   1   2       55.30       32.12      1.51 o 
  -6   1   2    14335.54    14911.84     53.54 o 
  -5   1   2     2301.01     2456.11     16.94 o 
  -4   1   2     1188.96     1295.26      9.34 o 
  -3   1   2      431.92      475.15      4.30 o 
  -2   1   2    48997.34    45996.83    568.06 o 
  -1   1   2       90.71      113.56      1.45 o 
   0   1   2     2648.41     2651.45     10.65 o 
   1   1   2     4347.07     4417.61     38.90 o 
   2   1   2     3867.14     3717.59     24.74 o 
   3   1   2    10958.78    10800.49     33.51 o 
   4   1   2     1572.89     1631.51      7.95 o 
   5   1   2        5.36        1.97      0.48 o 
   6   1   2       67.90       74.90      2.21 o 
   7   1   2     1219.96     1228.95     10.35 o 
   8   1   2      368.76      366.62      5.74 o 
   9   1   2       66.16       60.09      2.18 o 
  10   1   2      150.08      145.78      3.79 o 
  11   1   2      710.33      731.72     10.37 o 
  12   1   2      236.81      242.52      9.40 o 
  13   1   2      109.52      123.96      5.82 o 
  14   1   2      112.24      123.49      5.33 o 
  15   1   2       17.43       15.29      2.93 o 
 -16   2   2       35.88       47.29      4.48 o 
 -15   2   2       20.41       25.97      2.68 o 
 -14   2   2        4.90        6.18      1.72 o 
 -13   2   2      133.27      133.24      6.08 o 
 -12   2   2      453.11      430.56     10.29 o 
 -11   2   2      138.63      135.26      4.39 o 
 -10   2   2       74.17       85.75      3.77 o 
  -9   2   2      383.57      358.18      5.18 o 
  -8   2   2      418.03      367.15      4.77 o 
  -7   2   2      350.07      341.19      4.12 o 
  -6   2   2      660.69      679.18      7.32 o 
  -5   2   2       29.83       32.07      1.01 o 
  -4   2   2     2743.21     2666.44     13.12 o 
  -3   2   2     3070.42     2924.02     14.27 o 
  -2   2   2      418.30      387.18      2.98 o 
  -1   2   2      196.96      150.47      2.27 o 
   0   2   2     3543.08     4080.08     19.16 o 
   1   2   2      123.70      144.26      4.84 o 
   2   2   2      184.06      223.98      3.31 o 
   3   2   2       29.26       27.15      1.36 o 
   4   2   2       29.40       14.96      1.07 o 
   5   2   2      344.43      355.29      4.56 o 
   6   2   2       26.45       28.46      1.69 o 
   7   2   2       22.75       25.27      1.61 o 
   8   2   2     1800.29     1750.76      9.63 o 
   9   2   2     3670.09     3655.57     21.05 o 
  10   2   2      215.61      222.41      7.52 o 
  11   2   2      650.29      649.16     15.47 o 
  12   2   2       41.42       45.87      4.00 o 
  13   2   2       33.13       40.04      4.17 o 
  14   2   2       28.72       28.88      3.31 o 
  15   2   2       72.90       74.72      7.09 o 
 -15   3   2       23.78       33.88      4.53 o 
 -14   3   2       65.31       64.07      5.76 o 
 -13   3   2      102.11       96.21      6.87 o 
 -12   3   2      264.07      277.12     10.52 o 
 -11   3   2      463.24      444.65     12.85 o 
 -10   3   2      162.73      159.71      5.35 o 
  -9   3   2      548.37      559.08      9.43 o 
  -8   3   2       31.04       37.88      2.47 o 
  -7   3   2      563.62      547.13      7.52 o 
  -6   3   2     2414.28     2509.05     24.33 o 
  -5   3   2       87.00      113.09      2.79 o 
  -4   3   2      870.14      977.52      8.31 o 
  -3   3   2     2480.30     2472.45      9.28 o 
  -2   3   2     9030.32     9199.45     26.83 o 
  -1   3   2      432.27      560.55      5.24 o 
   0   3   2      107.07      103.40      2.67 o 
   1   3   2        0.02       -0.68      0.87 o 
   2   3   2      869.50      881.70      9.75 o 
   3   3   2      531.58      515.83      3.64 o 
   4   3   2     1044.79      934.50     13.18 o 
   5   3   2      387.69      354.31      7.65 o 
   6   3   2       22.27       22.73      1.23 o 
   7   3   2       90.97       99.91      4.29 o 
   8   3   2      239.12      235.60      7.60 o 
   9   3   2      179.13      169.08      7.14 o 
  10   3   2       48.76       51.00      3.79 o 
  11   3   2      187.16      180.72      6.49 o 
  12   3   2      231.11      228.54     11.18 o 
  13   3   2       63.67       75.90      6.42 o 
  14   3   2       51.83       53.82      4.63 o 
 -14   4   2       11.60       14.36      3.45 o 
 -13   4   2      124.36      130.12     12.11 o 
 -12   4   2      249.66      240.87     21.19 o 
 -11   4   2       67.81       64.62      6.99 o 
 -10   4   2       70.97       60.53      4.91 o 
  -9   4   2      109.69      100.16      6.09 o 
  -8   4   2      335.32      320.81      7.23 o 
  -7   4   2      199.38      192.52      4.79 o 
  -6   4   2      384.95      388.44      6.62 o 
  -5   4   2      132.25      143.11      3.39 o 
  -4   4   2       44.21       53.76      3.02 o 
  -3   4   2     2765.24     2798.07     11.03 o 
  -2   4   2       20.71       35.81      1.58 o 
  -1   4   2      195.54      185.91      3.58 o 
   0   4   2        9.33        2.61      1.55 o 
   1   4   2      349.23      342.20      5.80 o 
   2   4   2       47.47       46.68      2.31 o 
   3   4   2      136.99      158.51      2.90 o 
   4   4   2      219.15      202.68      3.87 o 
   5   4   2      178.55      174.08      3.37 o 
   6   4   2       40.34       40.05      2.86 o 
   7   4   2       27.16       18.44      2.15 o 
   8   4   2     1140.41     1130.75     15.85 o 
   9   4   2     1243.27     1241.77     17.20 o 
  10   4   2       98.71       99.91      5.18 o 
  11   4   2      330.56      300.71      9.11 o 
  12   4   2       10.10        9.75      3.49 o 
  13   4   2        3.81        5.92      2.79 o 
  14   4   2       13.91        1.40      2.57 o 
 -13   5   2       43.31       35.82      4.77 o 
 -12   5   2       44.85       38.42      4.77 o 
 -11   5   2      252.86      232.47     10.70 o 
 -10   5   2       14.04       14.58      3.29 o 
  -9   5   2      214.78      193.33      8.89 o 
  -8   5   2      137.81      131.31      7.08 o 
  -7   5   2      205.24      199.13     14.21 o 
  -6   5   2      649.11      615.83     18.22 o 
  -5   5   2      131.31      130.85      4.79 o 
  -4   5   2       34.74       35.59      2.15 o 
  -3   5   2      191.55      200.73      4.56 o 
  -2   5   2     2929.91     2999.22     14.36 o 
  -1   5   2      139.35      127.41      3.61 o 
   0   5   2      305.08      314.89      5.34 o 
   1   5   2      685.72      678.18      9.50 o 
   2   5   2      644.60      678.85      8.31 o 
   3   5   2      797.23      778.67     10.94 o 
   4   5   2      250.43      236.70      6.98 o 
   5   5   2      141.19      150.60      5.71 o 
   6   5   2      305.37      317.38      8.51 o 
   7   5   2      350.32      325.69      8.96 o 
   8   5   2      290.73      268.41      8.41 o 
   9   5   2        4.46        9.52      2.29 o 
  10   5   2       65.41       72.09      4.84 o 
  11   5   2      103.08       99.97      5.80 o 
  12   5   2      275.29      253.04     10.35 o 
 -12   6   2       38.93       33.73      4.77 o 
 -11   6   2       14.91       10.45      3.26 o 
 -10   6   2        5.80        8.11      2.79 o 
  -9   6   2       19.69       19.93      3.26 o 
  -8   6   2       56.01       53.62      7.45 o 
  -7   6   2       65.57       63.25      5.24 o 
  -6   6   2       41.14       39.33      5.82 o 
  -5   6   2      263.83      269.79      7.26 o 
  -4   6   2      208.39      195.19      5.14 o 
  -3   6   2     1400.57     1424.18     14.24 o 
  -2   6   2      304.72      328.11      5.38 o 
  -1   6   2      127.66      127.74      3.41 o 
   0   6   2      551.11      524.22      8.54 o 
   1   6   2      483.92      466.75      7.13 o 
   2   6   2      246.35      241.07      5.18 o 
   3   6   2      172.06      178.94      6.35 o 
   4   6   2      283.64      290.24      8.24 o 
   5   6   2       12.16       14.30      2.32 o 
   6   6   2      165.83      167.95      6.81 o 
   7   6   2       17.01       18.92      4.66 o 
   8   6   2      714.46      721.30     22.34 o 
   9   6   2      164.86      167.88      7.43 o 
  10   6   2        3.30        7.61      2.17 o 
  11   6   2       97.86       92.29      6.00 o 
 -10   7   2       18.01       14.74      3.45 o 
  -9   7   2       34.25       40.97      5.10 o 
  -8   7   2       20.90       24.62      4.19 o 
  -7   7   2       18.85       17.98      3.45 o 
  -6   7   2        0.06        1.69      5.12 o 
  -5   7   2       38.23       28.40      3.78 o 
  -4   7   2        0.19        2.01      2.12 o 
  -3   7   2       60.78       47.08      2.92 o 
  -2   7   2      325.42      335.10      6.80 o 
  -1   7   2        6.49        4.46      1.21 o 
   0   7   2       79.53       84.57      3.47 o 
   1   7   2      162.75      153.34      5.98 o 
   2   7   2      183.79      194.38      6.16 o 
   3   7   2       54.08       52.21      3.85 o 
   4   7   2       29.75       29.28      3.01 o 
   5   7   2       52.00       56.32      4.29 o 
   6   7   2      192.73      200.29      7.97 o 
   7   7   2       97.53       91.82      6.80 o 
   8   7   2       76.53       70.12      5.02 o 
   9   7   2       15.75       15.69      5.09 o 
  -7   8   2        1.76        4.19      2.24 o 
  -6   8   2       36.93       40.95      5.10 o 
  -5   8   2       87.53       85.28      6.59 o 
  -4   8   2       82.90       64.02      6.52 o 
  -3   8   2      311.42      309.25     11.84 o 
  -2   8   2       53.26       40.93      4.58 o 
  -1   8   2       22.79       22.59      3.45 o 
   0   8   2      110.45       99.57      5.32 o 
   1   8   2      148.79      138.66      6.79 o 
   2   8   2       25.90       26.66      4.19 o 
   3   8   2       56.43       54.58      4.29 o 
   4   8   2       10.86        8.23      2.15 o 
   5   8   2        0.49       -0.77      2.01 o 
   6   8   2       29.22       28.32      3.56 o 
 -16   1   3        4.37        5.14      2.42 o 
 -15   1   3       10.42        4.88      1.69 o 
 -14   1   3        0.09        0.92      1.37 o 
 -13   1   3        1.98        0.74      1.08 o 
 -12   1   3       28.11       29.05      2.14 o 
 -11   1   3        0.00        0.80      0.80 o 
 -10   1   3       26.90       30.58      1.52 o 
  -9   1   3        2.88        2.29      0.79 o 
  -8   1   3      405.37      415.52      5.02 o 
  -7   1   3        7.04        9.71      0.92 o 
  -6   1   3       88.56      101.70      3.20 o 
  -5   1   3       52.39       55.29      1.43 o 
  -4   1   3     1395.16     1463.05     15.91 o 
  -3   1   3       26.83       31.77      0.97 o 
  -2   1   3        0.01        1.66      0.46 o 
  -1   1   3        0.83       -0.19      0.42 o 
   0   1   3        7.98       10.41      0.41 o 
   1   1   3      187.84      187.49      2.42 o 
   2   1   3        1.10        0.13      1.07 o 
   3   1   3        6.22        5.68      0.54 o 
   4   1   3        1.94        2.69      0.54 o 
   5   1   3      137.87      142.53      2.66 o 
   6   1   3        0.14        1.04      0.59 o 
   7   1   3      158.91      148.66      2.86 o 
   8   1   3       16.21       15.54      1.28 o 
   9   1   3       20.73       21.95      1.54 o 
  10   1   3       18.46       18.02      1.50 o 
  11   1   3       64.54       66.97      3.22 o 
  12   1   3        4.18        7.76      1.79 o 
  13   1   3        0.38        2.64      1.88 o 
  14   1   3       15.97       14.71      2.20 o 
  15   1   3        3.07        6.40      2.19 o 
 -16   2   3        4.38        4.53      2.44 o 
 -15   2   3        3.81        5.63      1.68 o 
 -14   2   3       28.44       27.07      2.62 o 
 -13   2   3       36.50       29.96      3.11 o 
 -12   2   3        1.99        0.64      1.57 o 
 -11   2   3       55.27       45.72      2.74 o 
 -10   2   3       14.27       17.86      1.54 o 
  -9   2   3       32.76       31.95      1.53 o 
  -8   2   3      102.02       99.41      2.46 o 
  -7   2   3       48.13       40.92      1.88 o 
  -6   2   3       35.23       24.78      0.90 o 
  -5   2   3      208.32      207.25      2.82 o 
  -4   2   3       36.94       32.82      1.00 o 
  -3   2   3      219.96      217.02      2.43 o 
  -2   2   3     1441.08     1534.18      6.51 o 
  -1   2   3     1668.49     1651.67     13.47 o 
   0   2   3      533.28      555.08      3.72 o 
   1   2   3       89.39       87.00      1.75 o 
   2   2   3       54.45       48.80      2.45 o 
   3   2   3       72.26       75.62      6.29 o 
   4   2   3       20.01       16.82      3.26 o 
   5   2   3       27.89       24.48      2.31 o 
   6   2   3        5.94        6.03      1.01 o 
   7   2   3      548.99      574.50      7.21 o 
   8   2   3       98.99       98.17      3.43 o 
   9   2   3       29.27       30.86      2.03 o 
  10   2   3       20.78       22.99      2.39 o 
  11   2   3      150.81      157.44     10.02 o 
  12   2   3        1.32       -1.22      2.24 o 
  13   2   3       34.68       29.68      3.20 o 
  14   2   3        0.33       -2.02      2.02 o 
  15   2   3        0.11       -0.24      2.58 o 
 -15   3   3       28.14       29.20      3.40 o 
 -14   3   3       10.39       11.94      3.12 o 
 -13   3   3        3.84       12.26      2.39 o 
 -12   3   3        9.70        8.68      3.03 o 
 -11   3   3        0.44        1.97      2.00 o 
 -10   3   3        1.87        1.40      1.36 o 
  -9   3   3       82.47       80.48      3.70 o 
  -8   3   3      603.17      627.26     13.77 o 
  -7   3   3        2.87        2.33      1.10 o 
  -6   3   3        0.24        0.25      0.83 o 
  -5   3   3       51.08       45.38      2.12 o 
  -4   3   3     2753.82     2924.00     16.46 o 
  -3   3   3      104.90      133.80      3.06 o 
  -2   3   3        8.45       10.55      1.08 o 
  -1   3   3      487.04      495.89      5.85 o 
   0   3   3      215.99      226.20      4.05 o 
   1   3   3       72.59       64.67      3.09 o 
   2   3   3      120.37      142.40      6.39 o 
   3   3   3       49.77       40.86      2.56 o 
   4   3   3      221.52      220.43      6.75 o 
   5   3   3      153.63      151.44      5.93 o 
   6   3   3       81.31       83.89      3.85 o 
   7   3   3      190.13      180.65      5.72 o 
   8   3   3      108.04       94.24      4.37 o 
   9   3   3        0.03        0.76      1.19 o 
  10   3   3       51.83       54.86      3.67 o 
  11   3   3      121.27      120.81      5.44 o 
  12   3   3       32.73       36.14      4.28 o 
  13   3   3        5.08       10.21      2.53 o 
  14   3   3       42.25       49.10      4.36 o 
 -14   4   3       25.20       21.34      7.22 o 
 -13   4   3        6.58       -0.37      2.33 o 
 -12   4   3        0.12        1.16      4.43 o 
 -11   4   3        9.90        8.29      2.79 o 
 -10   4   3       38.71       33.43      3.96 o 
  -9   4   3        6.20        5.77      1.93 o 
  -8   4   3       92.15       82.05      3.83 o 
  -7   4   3       18.69       21.43      2.05 o 
  -6   4   3       21.86       22.63      1.57 o 
  -5   4   3       14.96       19.11      1.61 o 
  -4   4   3      121.22      114.78      4.45 o 
  -3   4   3        8.09        6.95      0.78 o 
  -2   4   3      677.10      715.57      6.84 o 
  -1   4   3     1093.29     1107.68      8.81 o 
   0   4   3      400.17      415.62      6.26 o 
   1   4   3       96.96       95.58      3.14 o 
   2   4   3      164.08      151.95      4.12 o 
   3   4   3      147.59      143.64      2.51 o 
   4   4   3        0.44        0.40      0.43 o 
   5   4   3       38.75       35.17      2.77 o 
   6   4   3      166.49      166.60      5.82 o 
   7   4   3      925.04      936.17     14.06 o 
   8   4   3       38.69       47.11      5.15 o 
   9   4   3       14.29       18.78      2.47 o 
  10   4   3        0.19        0.53      1.51 o 
  11   4   3      275.68      297.04      9.11 o 
  12   4   3        2.82        0.47      2.31 o 
  13   4   3       85.35       76.69      6.56 o 
 -13   5   3        7.37        7.40      2.67 o 
 -12   5   3        0.58       -1.64      2.79 o 
 -11   5   3        1.63       -1.68      2.12 o 
 -10   5   3        3.07        0.73      3.49 o 
  -9   5   3       75.02       68.48      5.60 o 
  -8   5   3      384.58      377.12     11.86 o 
  -7   5   3       52.96       52.81      3.28 o 
  -6   5   3       17.07       21.07      1.85 o 
  -5   5   3        2.87        6.18      1.33 o 
  -4   5   3     1064.00     1141.15     11.64 o 
  -3   5   3       33.39       33.49      1.48 o 
  -2   5   3      124.27      131.61      3.61 o 
  -1   5   3        8.57        7.19      1.05 o 
   0   5   3        0.03        2.42      1.21 o 
   1   5   3      268.85      266.65      5.80 o 
   2   5   3      116.84      107.40      3.84 o 
   3   5   3        0.03        1.99      1.29 o 
   4   5   3       20.49       21.65      3.02 o 
   5   5   3       31.18       35.06      3.04 o 
   6   5   3        4.62        0.55      1.51 o 
   7   5   3      104.38      102.84      5.19 o 
   8   5   3        1.02        2.66      1.69 o 
   9   5   3        0.00        1.71      1.88 o 
  10   5   3        0.16       -0.04      1.57 o 
  11   5   3      115.25      115.10      6.34 o 
  12   5   3       34.83       44.27      4.12 o 
 -12   6   3        0.46       -1.12      2.79 o 
 -11   6   3       14.96       15.53      3.45 o 
 -10   6   3       40.49       42.61      5.10 o 
  -9   6   3        0.23        1.36      2.12 o 
  -8   6   3        2.71        0.23      1.98 o 
  -7   6   3        0.06        2.56      2.56 o 
  -6   6   3       31.56       23.51      3.45 o 
  -5   6   3       25.67       33.17      3.12 o 
  -4   6   3        6.73       14.53      1.81 o 
  -3   6   3        6.23        6.66      1.16 o 
  -2   6   3       11.32        8.72      1.15 o 
  -1   6   3      342.83      325.95      5.46 o 
   0   6   3       10.46        8.48      1.01 o 
   1   6   3        3.11        2.26      1.03 o 
   2   6   3      223.61      226.05      6.10 o 
   3   6   3      273.20      265.70      7.77 o 
   4   6   3        0.17        1.75      1.51 o 
   5   6   3        0.63        5.99      2.05 o 
   6   6   3      121.39      138.66      6.36 o 
   7   6   3      654.39      625.87     13.45 o 
   8   6   3       72.70       75.66      5.10 o 
   9   6   3        0.01        4.78      2.19 o 
  10   6   3        0.96        6.46      2.45 o 
  11   6   3      107.92      109.54      6.49 o 
 -10   7   3        1.66        6.03      3.01 o 
  -9   7   3       72.04       73.36      7.22 o 
  -8   7   3      164.48      161.95      9.05 o 
  -7   7   3       37.61       29.84      4.03 o 
  -6   7   3        1.39        2.36      7.45 o 
  -5   7   3       31.15       29.13      3.95 o 
  -4   7   3      270.59      266.47     10.34 o 
  -3   7   3       24.72       28.43      1.99 o 
  -2   7   3       13.20       13.02      1.59 o 
  -1   7   3        0.16       -0.27      1.20 o 
   0   7   3        7.30        7.14      2.08 o 
   1   7   3       61.47       55.31      2.98 o 
   2   7   3       59.64       52.32      3.81 o 
   3   7   3        0.25       -1.47      1.47 o 
   4   7   3       23.51       26.60      3.13 o 
   5   7   3       22.78       30.66      3.29 o 
   6   7   3        1.25        1.70      1.84 o 
   7   7   3       46.54       41.31      3.96 o 
   8   7   3        0.12        1.33      2.05 o 
   9   7   3        0.85        3.20      2.19 o 
  -7   8   3        1.22        2.98      2.33 o 
  -6   8   3        1.03        3.51      2.45 o 
  -5   8   3       32.96       34.36      4.77 o 
  -4   8   3        0.14        3.96      2.64 o 
  -3   8   3        0.05        3.49      2.64 o 
  -2   8   3       17.02       14.05      2.39 o 
  -1   8   3        0.23       -0.34      1.41 o 
   0   8   3       16.19       19.97      2.44 o 
   1   8   3       20.47       24.37      2.76 o 
   2   8   3       38.48       42.46      3.81 o 
   3   8   3        2.04       -0.05      1.53 o 
   4   8   3        1.43        3.28      1.84 o 
   5   8   3       29.72       33.72      3.77 o 
   6   8   3       58.42       66.94      6.18 o 
 -16   0   4       47.91       54.97      7.45 o 
 -15   0   4      188.16      153.72     11.65 o 
 -14   0   4       90.89       88.09      4.84 o 
 -13   0   4      403.79      402.71      8.13 o 
 -12   0   4        0.03        2.04      1.06 o 
 -11   0   4      102.28       82.91      4.37 o 
 -10   0   4        3.92        3.19      0.97 o 
  -9   0   4      238.39      224.70      4.89 o 
  -8   0   4     3375.14     3749.59     19.14 o 
  -7   0   4      757.22      848.68     12.18 o 
  -6   0   4       35.55       40.92      2.05 o 
  -5   0   4      451.91      439.48      5.76 o 
  -4   0   4      883.47      761.46      6.64 o 
  -3   0   4    10865.12    10388.88     63.58 o 
  -2   0   4     2422.91     2406.87     13.51 o 
  -1   0   4     1174.20     1236.59     16.77 o 
   0   0   4      684.18      666.58      9.32 o 
   1   0   4    15691.60    16387.36     46.58 o 
   2   0   4     4289.81     4525.93     28.65 o 
   3   0   4       62.83       40.99      3.26 o 
   4   0   4      791.80      900.23      8.60 o 
   5   0   4     8206.43     8397.14     55.43 o 
   6   0   4     4058.06     4119.64     20.84 o 
   7   0   4      538.15      525.98      7.92 o 
   8   0   4     1499.08     1424.07     13.55 o 
   9   0   4     1940.39     1890.42     16.43 o 
  10   0   4      280.79      266.63      8.69 o 
  11   0   4        0.80       -0.42      2.21 o 
  12   0   4       94.31       95.25      4.99 o 
  13   0   4       38.99       40.47      4.44 o 
  14   0   4        0.81        0.25      2.12 o 
  15   0   4       17.48       21.98      3.91 o 
 -16   1   4       34.17       31.20      3.48 o 
 -15   1   4        2.44        4.85      2.05 o 
 -14   1   4      110.59      106.98      4.10 o 
 -13   1   4       64.36       64.81      2.82 o 
 -12   1   4        0.02        0.20      1.00 o 
 -11   1   4      356.04      312.72      4.78 o 
 -10   1   4     1060.84     1026.95      7.71 o 
  -9   1   4     1040.31     1086.26     10.60 o 
  -8   1   4        3.47        8.91      1.07 o 
  -7   1   4      357.47      331.21      6.01 o 
  -6   1   4      281.15      298.98      3.94 o 
  -5   1   4      481.76      471.19      4.55 o 
  -4   1   4      208.89      195.69      3.16 o 
  -3   1   4       21.79       15.28      0.98 o 
  -2   1   4      455.85      422.25      3.73 o 
  -1   1   4     4904.16     4674.76     31.66 o 
   0   1   4     5772.40     5735.71     20.04 o 
   1   1   4     1414.06     1647.11     17.43 o 
   2   1   4     5678.07     5546.18     29.37 o 
   3   1   4    12985.01    13303.36    149.99 o 
   4   1   4     1113.34     1321.56      7.79 o 
   5   1   4      191.42      182.74      3.70 o 
   6   1   4      996.86      998.69      7.50 o 
   7   1   4     3333.53     3169.64     17.33 o 
   8   1   4       73.63       68.20      2.26 o 
   9   1   4     3607.85     3559.08     17.11 o 
  10   1   4       23.88       27.04      1.81 o 
  11   1   4      267.98      274.01      8.12 o 
  12   1   4      917.42      929.19     15.48 o 
  13   1   4        1.76        0.89      2.10 o 
  14   1   4        5.06        3.20      1.79 o 
  15   1   4        8.66       14.10      2.93 o 
 -16   2   4       54.31       56.93      5.90 o 
 -15   2   4      155.70      140.31      5.74 o 
 -14   2   4       88.91       83.16      4.23 o 
 -13   2   4      425.10      426.27      8.94 o 
 -12   2   4        0.87        0.73      1.13 o 
 -11   2   4      206.92      207.94      4.51 o 
 -10   2   4        7.80        6.75      1.40 o 
  -9   2   4      599.19      634.14      6.67 o 
  -8   2   4     2007.87     2198.18     12.74 o 
  -7   2   4        0.42        2.38      1.01 o 
  -6   2   4        2.77        3.09      0.53 o 
  -5   2   4      366.10      340.98      3.69 o 
  -4   2   4     2237.76     2158.66     11.59 o 
  -3   2   4      513.76      401.24      3.50 o 
  -2   2   4       29.22       40.81      1.07 o 
  -1   2   4      629.89      660.26      4.72 o 
   0   2   4     4459.47     4648.19     15.76 o 
   1   2   4     2171.02     2054.98      8.14 o 
   2   2   4      100.84       87.14      1.95 o 
   3   2   4      199.15      218.20      9.08 o 
   4   2   4      107.57      103.43      4.28 o 
   5   2   4     3309.47     3469.30     26.01 o 
   6   2   4     1022.65     1081.62     10.02 o 
   7   2   4      679.61      642.75      9.26 o 
   8   2   4      170.69      168.09      3.61 o 
   9   2   4      989.42      966.07     11.56 o 
  10   2   4       25.29       22.94      2.29 o 
  11   2   4        1.19        0.23      1.81 o 
  12   2   4       24.99       18.03      3.24 o 
  13   2   4       34.94       35.90      3.58 o 
  14   2   4        1.26       -0.95      2.85 o 
 -15   3   4       15.14       19.19      2.93 o 
 -14   3   4      114.24      130.59      6.62 o 
 -13   3   4       37.79       38.29      3.58 o 
 -12   3   4       19.97       29.49      5.59 o 
 -11   3   4      215.97      198.77      6.44 o 
 -10   3   4      771.00      766.34     12.05 o 
  -9   3   4      554.07      565.49     11.97 o 
  -8   3   4      290.57      292.17      6.92 o 
  -7   3   4      236.72      254.42      4.45 o 
  -6   3   4      451.42      508.17      6.47 o 
  -5   3   4     1913.88     1851.57     13.62 o 
  -4   3   4      172.19      165.02      4.06 o 
  -3   3   4      633.15      619.70      5.16 o 
  -2   3   4      171.97      225.61      3.28 o 
  -1   3   4     3251.82     3359.51     18.21 o 
   0   3   4      525.77      472.67      5.44 o 
   1   3   4      105.95      113.93      3.07 o 
   2   3   4      584.67      538.05      9.27 o 
   3   3   4     1215.41     1284.67     15.58 o 
   4   3   4      695.60      717.98     12.32 o 
   5   3   4      134.50      139.24      4.66 o 
   6   3   4      628.04      670.25     10.75 o 
   7   3   4      563.54      591.75     10.65 o 
   8   3   4       34.30       31.24      2.77 o 
   9   3   4     1089.53     1070.99     15.27 o 
  10   3   4        0.32       -0.21      3.49 o 
  11   3   4       75.79       73.21      4.52 o 
  12   3   4      419.67      442.83     14.33 o 
  13   3   4       30.59       31.12      3.38 o 
  14   3   4        0.26       -2.56      2.56 o 
 -15   4   4       55.01       50.38      4.56 o 
 -14   4   4       36.28       32.39      4.44 o 
 -13   4   4      210.87      209.17     10.21 o 
 -12   4   4        3.90        3.17      2.79 o 
 -11   4   4       90.14       88.94      7.69 o 
 -10   4   4      125.51      108.43      4.79 o 
  -9   4   4      205.93      207.69      7.26 o 
  -8   4   4      934.11      930.79     12.95 o 
  -7   4   4       18.00       12.75      1.31 o 
  -6   4   4      280.90      299.09      6.32 o 
  -5   4   4        7.61        5.37      1.19 o 
  -4   4   4     2780.07     2870.87     19.23 o 
  -3   4   4      103.30       77.46      2.16 o 
  -2   4   4       60.76       54.28      2.91 o 
  -1   4   4        0.95        0.96      0.69 o 
   0   4   4     1932.85     2099.84     12.75 o 
   1   4   4      664.98      569.86      8.09 o 
   2   4   4       54.77       50.11      2.74 o 
   3   4   4       29.44       32.41      1.24 o 
   4   4   4       39.47       34.03      2.66 o 
   5   4   4     1091.82     1085.08     14.24 o 
   6   4   4     1093.36     1090.58     14.77 o 
   7   4   4      353.46      334.43      8.60 o 
   8   4   4       71.66       69.91      4.21 o 
   9   4   4       67.40       71.77      4.48 o 
  10   4   4       50.35       42.58      5.11 o 
  11   4   4        5.28        1.74      2.10 o 
  12   4   4       52.65       59.69      5.76 o 
  13   4   4       69.88       64.93      6.29 o 
 -13   5   4        4.75        0.37      2.45 o 
 -12   5   4        4.21        2.55      4.19 o 
 -11   5   4       38.32       36.64      4.28 o 
 -10   5   4       90.06       78.96      5.93 o 
  -9   5   4      227.84      223.38      9.55 o 
  -8   5   4       18.34       18.48      2.17 o 
  -7   5   4      101.22       94.79      4.39 o 
  -6   5   4      150.43      140.47      4.34 o 
  -5   5   4     1516.04     1566.13     14.68 o 
  -4   5   4      142.13      147.13      7.70 o 
  -3   5   4      171.87      173.31      3.49 o 
  -2   5   4      355.31      353.68      7.47 o 
  -1   5   4      350.25      378.21      5.95 o 
   0   5   4     1029.41      988.54      9.80 o 
   1   5   4       25.69       21.06      1.91 o 
   2   5   4      640.36      618.87     10.56 o 
   3   5   4      800.32      801.33     12.45 o 
   4   5   4        4.48        2.65      1.51 o 
   5   5   4       49.41       49.94      4.09 o 
   6   5   4      602.31      620.40     12.18 o 
   7   5   4      426.93      447.15     10.58 o 
   8   5   4       51.10       44.37      4.91 o 
   9   5   4      551.47      535.82     12.54 o 
  10   5   4       24.43       26.40      3.13 o 
  11   5   4      106.95      112.92      6.17 o 
  12   5   4      117.11      108.11      6.29 o 
 -12   6   4        0.86       -1.12      2.45 o 
 -11   6   4        9.10       11.82      6.29 o 
 -10   6   4       70.35       59.98      5.76 o 
  -9   6   4       13.59        9.32      2.79 o 
  -8   6   4      119.50      109.20      9.55 o 
  -7   6   4       79.04       69.39      5.76 o 
  -6   6   4      149.44      155.28      4.94 o 
  -5   6   4       43.88       47.58      2.93 o 
  -4   6   4     1081.00     1086.48     12.89 o 
  -3   6   4       18.99       19.87      2.26 o 
  -2   6   4        7.04        7.21      1.03 o 
  -1   6   4      125.78      125.02      3.84 o 
   0   6   4      298.28      329.73      6.26 o 
   1   6   4      144.34      137.05      4.19 o 
   2   6   4       64.05       65.38      3.92 o 
   3   6   4      146.51      149.71      5.90 o 
   4   6   4      263.82      267.43      8.06 o 
   5   6   4      282.91      279.42      8.68 o 
   6   6   4      732.90      736.54     14.23 o 
   7   6   4       62.95       67.08      4.75 o 
   8   6   4       53.27       50.79      4.08 o 
   9   6   4        5.18        8.38      2.50 o 
  10   6   4       79.05       80.93      5.54 o 
 -10   7   4       12.55       13.32      3.26 o 
  -9   7   4       21.73       25.09      4.36 o 
  -8   7   4       23.07       21.84      3.91 o 
  -7   7   4       16.35       16.93      3.29 o 
  -6   7   4      133.20      110.92      8.62 o 
  -5   7   4      607.35      606.90     14.73 o 
  -4   7   4        6.51        6.73      1.65 o 
  -3   7   4       67.83       70.19      2.88 o 
  -2   7   4       49.73       47.04      2.77 o 
  -1   7   4      113.10      114.20      4.15 o 
   0   7   4      142.89      135.83      4.44 o 
   1   7   4        1.10        2.75      1.14 o 
   2   7   4       41.16       41.96      2.99 o 
   3   7   4       82.87       76.76      4.69 o 
   4   7   4        9.20       12.91      3.04 o 
   5   7   4        0.18       -1.05      1.69 o 
   6   7   4      253.60      264.56      9.77 o 
   7   7   4       31.21       39.88      4.57 o 
   8   7   4       45.78       37.15      4.03 o 
  -7   8   4       11.57        8.62      2.96 o 
  -6   8   4       71.82       74.38      6.42 o 
  -5   8   4        0.29        7.32      8.85 o 
  -4   8   4      400.01      415.52     13.97 o 
  -3   8   4       21.99       19.22      2.86 o 
  -2   8   4       43.42       49.90      3.44 o 
  -1   8   4       15.38       15.57      2.10 o 
   0   8   4      122.34      125.74      5.40 o 
   1   8   4        0.69       -1.74      1.84 o 
   2   8   4        0.25        2.09      2.36 o 
   3   8   4       59.85       73.81      5.24 o 
   4   8   4      109.39      113.95      6.74 o 
   5   8   4       31.87       30.31      5.82 o 
 -16   1   5        0.18       -0.21      1.69 o 
 -15   1   5        0.19        0.82      1.51 o 
 -14   1   5        1.73        3.18      1.16 o 
 -13   1   5       12.47       11.96      1.82 o 
 -12   1   5        8.07        9.03      1.25 o 
 -11   1   5       28.45       24.09      1.35 o 
 -10   1   5       24.45       20.73      1.30 o 
  -9   1   5        7.06        6.24      0.97 o 
  -8   1   5        0.46        1.32      0.50 o 
  -7   1   5        4.27        5.64      0.62 o 
  -6   1   5      105.97      106.42      2.11 o 
  -5   1   5       30.23       28.17      1.13 o 
  -4   1   5      254.88      251.74      2.81 o 
  -3   1   5      149.01      156.16      2.90 o 
  -2   1   5      111.04      120.57      2.24 o 
  -1   1   5       13.17       15.86      0.67 o 
   0   1   5      268.42      255.13      3.28 o 
   1   1   5      369.67      388.39      3.61 o 
   2   1   5       68.49       77.81      1.93 o 
   3   1   5        7.61        8.86      1.10 o 
   4   1   5       17.80       26.42      1.46 o 
   5   1   5      407.93      408.16      4.57 o 
   6   1   5       43.80       47.36      1.51 o 
   7   1   5        0.60        1.78      0.67 o 
   8   1   5        1.02        2.53      0.82 o 
   9   1   5        0.28        0.12      1.11 o 
  10   1   5       16.20       15.01      1.46 o 
  11   1   5        0.04        0.82      1.64 o 
  12   1   5       12.70       10.85      2.39 o 
  13   1   5        2.13        2.17      1.72 o 
  14   1   5        1.34       -0.19      1.69 o 
 -16   2   5        3.75       -1.76      2.12 o 
 -15   2   5       32.49       36.58      3.65 o 
 -14   2   5       11.10        9.75      2.02 o 
 -13   2   5        0.35        3.32      1.68 o 
 -12   2   5        1.22       -0.26      0.85 o 
 -11   2   5        0.98        0.53      0.99 o 
 -10   2   5      137.95      160.03      4.31 o 
  -9   2   5        0.56        2.08      0.72 o 
  -8   2   5       22.26       18.43      1.75 o 
  -7   2   5        0.01        2.60      1.01 o 
  -6   2   5       27.65       34.90      1.61 o 
  -5   2   5      856.19      817.90      7.61 o 
  -4   2   5      212.40      242.96      3.23 o 
  -3   2   5        2.38        2.84      0.73 o 
  -2   2   5      491.84      524.12      3.55 o 
  -1   2   5      552.55      583.86      4.27 o 
   0   2   5        1.00        1.62      0.58 o 
   1   2   5        7.05        9.00      0.92 o 
   2   2   5      288.32      297.87      6.70 o 
   3   2   5      247.90      267.81      6.56 o 
   4   2   5       11.21       11.99      1.65 o 
   5   2   5      178.72      178.41      6.26 o 
   6   2   5        9.49       11.71      1.43 o 
   7   2   5      216.03      222.56      5.02 o 
   8   2   5      200.73      205.14      4.26 o 
   9   2   5       12.44        8.94      1.30 o 
  10   2   5        0.01       -1.86      1.86 o 
  11   2   5       29.90       31.94      3.25 o 
  12   2   5       28.66       29.02      3.20 o 
  13   2   5        6.65        5.90      1.79 o 
  14   2   5       18.24       16.02      3.34 o 
 -15   3   5        5.93        8.67      2.08 o 
 -14   3   5        0.09       -0.58      2.06 o 
 -13   3   5        4.73        2.91      1.69 o 
 -12   3   5        0.13        2.11      1.23 o 
 -11   3   5       41.75       40.68      3.13 o 
 -10   3   5        0.02       -0.47      1.34 o 
  -9   3   5        0.94        4.35      1.40 o 
  -8   3   5      278.38      282.13      6.95 o 
  -7   3   5       17.55       17.86      1.35 o 
  -6   3   5        4.13        6.43      0.75 o 
  -5   3   5      254.24      256.05      4.87 o 
  -4   3   5       14.91        9.64      0.86 o 
  -3   3   5       64.12       60.61      1.69 o 
  -2   3   5        7.37       11.06      0.84 o 
  -1   3   5      190.40      178.61      2.96 o 
   0   3   5      784.09      785.08      6.27 o 
   1   3   5      217.06      205.09      3.25 o 
   2   3   5       79.71       71.34      4.95 o 
   3   3   5      220.94      214.54      5.53 o 
   4   3   5       75.43       74.40      3.48 o 
   5   3   5     1316.72     1322.21     28.88 o 
   6   3   5        6.35       11.73      1.84 o 
   7   3   5       51.59       57.85      3.58 o 
   8   3   5       66.19       63.43      4.48 o 
   9   3   5       46.13       49.95      3.70 o 
  10   3   5       30.78       29.49      2.88 o 
  11   3   5       18.73       14.45      2.19 o 
  12   3   5       66.27       59.88      5.60 o 
  13   3   5        0.97       -2.12      2.12 o 
 -15   4   5       76.53       84.34      5.82 o 
 -14   4   5        4.93       11.78      2.53 o 
 -13   4   5        2.17        2.79      2.24 o 
 -12   4   5       16.99       12.15      2.91 o 
 -11   4   5       65.59       65.88      5.43 o 
 -10   4   5      118.21      125.93      5.35 o 
  -9   4   5       69.13       59.75      3.63 o 
  -8   4   5       78.56       79.89      4.58 o 
  -7   4   5      133.50      122.67      4.15 o 
  -6   4   5       27.70       29.35      2.17 o 
  -5   4   5      201.23      208.62      5.50 o 
  -4   4   5      224.96      239.07      4.42 o 
  -3   4   5      157.99      152.17      3.00 o 
  -2   4   5      115.57      128.90      3.53 o 
  -1   4   5      180.15      201.42      3.96 o 
   0   4   5        0.11        2.19      0.84 o 
   1   4   5       50.52       50.74      2.22 o 
   2   4   5      246.48      258.86      6.34 o 
   3   4   5      218.53      211.54      5.99 o 
   4   4   5       81.84       81.20      3.94 o 
   5   4   5      218.44      218.28      6.53 o 
   6   4   5       41.09       45.89      4.89 o 
   7   4   5      274.81      263.06      7.71 o 
   8   4   5       93.77      103.40      5.10 o 
   9   4   5       10.22        9.84      1.89 o 
  10   4   5       31.23       43.50      3.66 o 
  11   4   5       17.76       16.58      2.60 o 
  12   4   5       10.56       15.31      6.06 o 
 -13   5   5        0.44       -0.13      2.33 o 
 -12   5   5        0.13       -1.25      2.12 o 
 -11   5   5       18.42        9.93      2.57 o 
 -10   5   5        0.67       -0.70      1.98 o 
  -9   5   5       11.80       12.84      1.97 o 
  -8   5   5      121.38      109.63      5.06 o 
  -7   5   5       44.28       47.44      3.35 o 
  -6   5   5        5.93        4.45      1.80 o 
  -5   5   5        6.70        9.92      1.69 o 
  -4   5   5        6.11        6.52      1.47 o 
  -3   5   5      208.20      192.20      3.79 o 
  -2   5   5        0.00        0.17      0.86 o 
  -1   5   5        2.32        5.71      1.14 o 
   0   5   5      458.99      463.00      7.36 o 
   1   5   5      619.14      584.95      7.89 o 
   2   5   5      186.83      185.32      7.22 o 
   3   5   5        3.93        3.10      1.80 o 
   4   5   5       18.54       24.43      2.66 o 
   5   5   5     1211.66     1244.43     23.88 o 
   6   5   5       55.28       64.73      4.72 o 
   7   5   5      119.91      117.23      5.55 o 
   8   5   5        0.25        0.33      1.69 o 
   9   5   5      100.93      107.65      5.73 o 
  10   5   5       66.89       66.64      4.83 o 
  11   5   5       10.27        9.87      2.39 o 
 -12   6   5        1.61        0.96      5.12 o 
 -11   6   5       34.44       29.48      6.99 o 
 -10   6   5       77.86       71.01      6.42 o 
  -9   6   5        1.72        0.93      1.98 o 
  -8   6   5       16.62       24.64      3.78 o 
  -7   6   5        9.03       11.61      2.12 o 
  -6   6   5        8.83        9.96      1.59 o 
  -5   6   5      127.71      147.11      4.87 o 
  -4   6   5      235.73      226.61      6.95 o 
  -3   6   5       19.61       20.40      1.69 o 
  -2   6   5       79.78       67.30      2.84 o 
  -1   6   5       25.51       34.91      2.18 o 
   0   6   5       95.69       99.10      3.57 o 
   1   6   5       94.45       90.39      3.52 o 
   2   6   5        9.11        9.88      1.68 o 
   3   6   5        6.40        3.26      2.79 o 
   4   6   5      153.96      141.59      5.98 o 
   5   6   5      299.40      282.72      9.78 o 
   6   6   5       11.41       15.82      2.77 o 
   7   6   5        7.65        5.88      1.97 o 
   8   6   5       20.20       25.45      3.15 o 
   9   6   5        5.35        2.51      1.84 o 
  10   6   5       13.19       14.34      2.77 o 
 -10   7   5        5.80        8.85      2.96 o 
  -9   7   5        9.29        9.46      3.49 o 
  -8   7   5        1.41        0.54      7.45 o 
  -7   7   5        0.06        0.52      3.26 o 
  -6   7   5        0.10        3.73      2.79 o 
  -5   7   5        0.28        1.88      1.45 o 
  -4   7   5       44.04       49.14      3.17 o 
  -3   7   5        9.17        6.24      1.30 o 
  -2   7   5        7.96        8.52      1.28 o 
  -1   7   5        2.12        0.85      1.14 o 
   0   7   5      245.23      236.65      5.88 o 
   1   7   5      218.73      200.36      5.56 o 
   2   7   5       44.95       50.92      3.35 o 
   3   7   5       10.26       14.36      2.17 o 
   4   7   5       29.32       38.99      3.99 o 
   5   7   5      251.29      271.91     12.60 o 
   6   7   5        7.60        8.66      2.39 o 
   7   7   5       17.94       14.65      2.66 o 
   8   7   5        1.61        0.49      1.69 o 
  -7   8   5        0.56        5.42      3.01 o 
  -6   8   5       47.56       53.26      5.57 o 
  -5   8   5       24.29       30.21      4.89 o 
  -4   8   5        4.25        5.27      2.38 o 
  -3   8   5        0.27        0.47      1.57 o 
  -2   8   5       21.45       29.71      2.73 o 
  -1   8   5        0.97        3.62      2.50 o 
   0   8   5        0.06        1.18      2.69 o 
   1   8   5        3.89        2.33      1.79 o 
   2   8   5       33.87       35.47      3.48 o 
   3   8   5       16.28       12.99      2.19 o 
   4   8   5       22.67       17.94      2.42 o 
   5   8   5       36.91       29.63      3.58 o 
 -16   0   6      222.86      258.57     10.52 o 
 -15   0   6       13.31       14.03      2.91 o 
 -14   0   6       46.00       32.33      3.78 o 
 -13   0   6      160.93      151.98      5.11 o 
 -12   0   6      194.84      203.96      5.62 o 
 -11   0   6        1.02       -0.65      1.69 o 
 -10   0   6        2.72        4.16      1.42 o 
  -9   0   6      211.06      209.72      5.61 o 
  -8   0   6       55.28       61.28      2.81 o 
  -7   0   6     1813.63     1768.48     17.74 o 
  -6   0   6     2967.63     2891.02     31.55 o 
  -5   0   6     1277.72     1242.59     11.46 o 
  -4   0   6     4330.87     4353.20     25.39 o 
  -3   0   6      572.08      687.68      5.30 o 
  -2   0   6      534.94      636.21      4.95 o 
  -1   0   6     1666.96     1835.31     19.56 o 
   0   0   6     1799.33     1726.78     18.63 o 
   1   0   6    10984.54    11747.85     47.98 o 
   2   0   6        7.41        2.33      1.40 o 
   3   0   6     6723.14     7120.76     40.99 o 
   4   0   6       57.81       90.16      2.53 o 
   5   0   6     1331.87     1201.25     18.89 o 
   6   0   6      654.12      695.76      9.41 o 
   7   0   6      815.24      743.32     10.20 o 
   8   0   6      206.07      215.51      5.80 o 
   9   0   6      433.68      433.57      8.54 o 
  10   0   6     1891.13     1981.95     61.02 o 
  11   0   6       26.38       23.49      3.12 o 
  12   0   6      213.94      218.36      7.65 o 
  13   0   6        3.25       10.10      3.12 o 
  14   0   6      382.11      409.08     20.96 o 
 -16   1   6       14.87       17.65      3.26 o 
 -15   1   6      138.65      148.93      5.69 o 
 -14   1   6        2.81        0.25      0.98 o 
 -13   1   6      239.23      192.04      4.73 o 
 -12   1   6       57.21       44.45      2.26 o 
 -11   1   6      193.08      203.84      4.24 o 
 -10   1   6      299.72      323.74      5.69 o 
  -9   1   6      151.47      169.64      2.98 o 
  -8   1   6      256.25      253.35      3.66 o 
  -7   1   6        0.65        2.42      0.59 o 
  -6   1   6      470.33      379.48      4.65 o 
  -5   1   6     1814.35     1858.94      8.85 o 
  -4   1   6      221.91      210.13      3.17 o 
  -3   1   6     1136.27     1260.70      8.60 o 
  -2   1   6     6628.53     6816.44     86.34 o 
  -1   1   6     6022.64     5678.12     24.87 o 
   0   1   6     4220.18     4303.00     22.46 o 
   1   1   6      704.66      861.76      7.84 o 
   2   1   6     1665.82     1871.41     11.80 o 
   3   1   6     8547.96     9094.86     29.65 o 
   4   1   6     2870.77     2835.07     42.62 o 
   5   1   6      670.11      629.78      6.74 o 
   6   1   6      649.61      652.36      5.91 o 
   7   1   6     1218.54     1168.40      9.92 o 
   8   1   6      671.54      644.41      7.17 o 
   9   1   6      216.48      196.11      4.80 o 
  10   1   6        5.66        6.86      1.24 o 
  11   1   6      345.45      355.01      9.57 o 
  12   1   6       24.80       26.17      3.27 o 
  13   1   6       37.27       36.79      3.56 o 
  14   1   6       73.22       75.82      7.27 o 
 -16   2   6      217.54      247.06      9.11 o 
 -15   2   6       19.35       22.16      3.03 o 
 -14   2   6        8.07        0.33      1.69 o 
 -13   2   6       61.84       55.36      2.47 o 
 -12   2   6      188.03      186.77      4.53 o 
 -11   2   6       31.49       40.81      2.16 o 
 -10   2   6       57.83       61.18      2.64 o 
  -9   2   6      359.74      389.51      9.79 o 
  -8   2   6        1.74        2.17      1.45 o 
  -7   2   6     2850.87     2859.68     15.12 o 
  -6   2   6      913.83      907.33      8.50 o 
  -5   2   6       62.65       66.35      1.80 o 
  -4   2   6     1229.07     1186.24      6.92 o 
  -3   2   6     2901.16     3142.76     19.06 o 
  -2   2   6      527.67      464.38      4.62 o 
  -1   2   6      275.14      252.46      4.02 o 
   0   2   6     1575.82     1458.92     11.30 o 
   1   2   6     1573.56     1675.29     11.16 o 
   2   2   6      376.93      352.37      4.16 o 
   3   2   6      928.79     1016.41     21.66 o 
   4   2   6      177.15      175.86      6.09 o 
   5   2   6      171.48      151.29      5.02 o 
   6   2   6        4.44       11.09      1.25 o 
   7   2   6      175.14      169.48      6.12 o 
   8   2   6      534.30      546.55      7.27 o 
   9   2   6      217.38      221.90      5.61 o 
  10   2   6      729.32      765.50     13.26 o 
  11   2   6       25.14       25.46      4.10 o 
  12   2   6       52.84       56.07      4.29 o 
  13   2   6        0.66        0.96      3.52 o 
 -15   3   6       70.15       78.64      5.36 o 
 -14   3   6        0.40        2.02      2.16 o 
 -13   3   6      150.52      129.29      5.15 o 
 -12   3   6      144.67      136.82      5.06 o 
 -11   3   6       95.13       97.52      4.17 o 
 -10   3   6      527.67      551.16     10.58 o 
  -9   3   6       40.78       36.56      2.77 o 
  -8   3   6      698.55      705.16      8.01 o 
  -7   3   6        1.26        2.40      0.85 o 
  -6   3   6     1779.09     1736.86     20.96 o 
  -5   3   6      748.53      706.19      8.23 o 
  -4   3   6      234.67      231.20      3.90 o 
  -3   3   6       80.51       83.26      1.99 o 
  -2   3   6     5564.65     5893.48     29.40 o 
  -1   3   6     2369.48     2056.54     12.22 o 
   0   3   6       48.82       35.78      1.60 o 
   1   3   6        5.73        8.32      0.86 o 
   2   3   6      133.41      135.12      7.30 o 
   3   3   6     4411.20     4563.22     25.79 o 
   4   3   6      576.85      608.92     12.76 o 
   5   3   6       28.17       22.78      2.32 o 
   6   3   6      157.85      169.17      5.82 o 
   7   3   6      861.62      800.54     20.36 o 
   8   3   6      120.02      111.01      5.18 o 
   9   3   6       62.34       58.39      3.94 o 
  10   3   6        0.75        0.08      1.29 o 
  11   3   6       68.05       74.36      4.63 o 
  12   3   6       36.62       38.89      4.77 o 
  13   3   6       13.82       11.34      2.78 o 
 -15   4   6       21.08       25.77      3.54 o 
 -14   4   6        0.24       -0.70      2.47 o 
 -13   4   6        1.32        0.70      2.64 o 
 -12   4   6       35.73       36.31      4.44 o 
 -11   4   6      107.01      103.07      4.99 o 
 -10   4   6       31.21       32.59      4.06 o 
  -9   4   6      182.84      189.18      8.62 o 
  -8   4   6       18.68       14.12      2.57 o 
  -7   4   6     1488.57     1528.82     14.75 o 
  -6   4   6      306.45      303.22      5.95 o 
  -5   4   6      193.40      199.83      4.80 o 
  -4   4   6      346.56      348.41      5.20 o 
  -3   4   6      430.25      515.88      8.64 o 
  -2   4   6      689.35      657.89      8.29 o 
  -1   4   6        0.25        0.65      0.69 o 
   0   4   6      652.69      601.77      7.18 o 
   1   4   6     1056.08     1035.63     10.86 o 
   2   4   6      197.66      188.34      4.75 o 
   3   4   6      505.17      530.50      9.51 o 
   4   4   6       44.45       54.41      3.60 o 
   5   4   6      512.53      509.91     10.17 o 
   6   4   6        2.77        1.95      1.42 o 
   7   4   6      175.35      169.42      6.44 o 
   8   4   6       61.23       67.06      4.21 o 
   9   4   6      218.43      243.86      8.23 o 
  10   4   6      257.47      266.64      8.87 o 
  11   4   6        1.57       -0.16      1.61 o 
  12   4   6       28.28       27.18      6.99 o 
 -13   5   6       31.23       24.62      4.24 o 
 -12   5   6       89.44       73.74      6.26 o 
 -11   5   6        2.64        3.73      3.73 o 
 -10   5   6      246.22      249.78     10.54 o 
  -9   5   6       45.43       42.40      3.43 o 
  -8   5   6      199.54      202.94      6.84 o 
  -7   5   6      120.03      123.63      4.78 o 
  -6   5   6      731.22      779.99     11.71 o 
  -5   5   6      211.53      199.17      6.05 o 
  -4   5   6       13.93       11.55      1.35 o 
  -3   5   6       56.90       65.79      2.52 o 
  -2   5   6      213.50      236.27      4.36 o 
  -1   5   6      463.54      411.27      6.39 o 
   0   5   6      360.86      347.11      6.07 o 
   1   5   6       10.21       13.01      2.14 o 
   2   5   6      113.75      104.25      3.94 o 
   3   5   6      447.93      468.18      9.84 o 
   4   5   6      986.44      963.20     14.49 o 
   5   5   6      185.35      183.06      6.71 o 
   6   5   6      418.66      430.49     10.38 o 
   7   5   6        3.58        1.65      1.69 o 
   8   5   6       88.49       80.59      4.99 o 
   9   5   6      203.51      207.37      8.06 o 
  10   5   6       37.21       43.44      4.02 o 
  11   5   6       63.74       66.83      5.00 o 
 -12   6   6        2.76        2.38      3.73 o 
 -11   6   6       54.60       49.14      5.27 o 
 -10   6   6       48.18       51.67      5.43 o 
  -9   6   6       29.78       31.22      5.12 o 
  -8   6   6        3.50        5.47      4.19 o 
  -7   6   6      420.47      422.28     10.14 o 
  -6   6   6        0.87        1.52      1.08 o 
  -5   6   6       53.81       52.62      3.54 o 
  -4   6   6        0.15        1.05      1.79 o 
  -3   6   6        3.01        7.64      1.23 o 
  -2   6   6      146.57      154.96      4.49 o 
  -1   6   6       58.33       58.72      2.79 o 
   0   6   6       64.27       66.75      3.13 o 
   1   6   6      555.00      533.30      9.27 o 
   2   6   6       10.81       10.40      1.68 o 
   3   6   6      202.48      201.67      6.10 o 
   4   6   6        0.30        3.36      1.96 o 
   5   6   6      506.91      521.14     11.90 o 
   6   6   6        8.53        7.92      2.15 o 
   7   6   6      170.86      157.66      7.85 o 
   8   6   6        6.15        3.96      2.31 o 
   9   6   6      186.11      201.02      8.41 o 
 -10   7   6       91.05       94.84      7.58 o 
  -9   7   6        0.00        1.89      3.49 o 
  -8   7   6       91.26       87.87      7.69 o 
  -7   7   6       19.61       15.43      3.29 o 
  -6   7   6      421.51      404.34     13.82 o 
  -5   7   6        1.98        0.34      1.37 o 
  -4   7   6        1.08        2.48      1.34 o 
  -3   7   6       13.87       17.46      1.86 o 
  -2   7   6       27.70       24.44      2.16 o 
  -1   7   6       21.96       23.44      2.86 o 
   0   7   6       12.09       13.37      1.72 o 
   1   7   6       27.91       25.65      2.44 o 
   2   7   6       39.51       38.12      3.36 o 
   3   7   6       39.58       41.72      3.24 o 
   4   7   6      300.44      290.74      8.14 o 
   5   7   6       55.36       57.02      4.46 o 
   6   7   6      160.06      152.00      7.15 o 
   7   7   6        5.61        8.11      2.25 o 
  -6   8   6       16.16       15.56      3.78 o 
  -5   8   6       94.86      102.75      7.58 o 
  -4   8   6       12.84        8.07      2.32 o 
  -3   8   6       36.42       42.92      3.31 o 
  -2   8   6       51.58       56.03      3.75 o 
  -1   8   6        1.18        1.75      1.84 o 
   0   8   6       23.53       30.07      5.54 o 
   1   8   6       54.63       53.69      9.08 o 
   2   8   6        6.64        3.82      2.45 o 
   3   8   6        2.06        4.84      1.71 o 
   4   8   6        6.03        5.38      2.01 o 
 -16   1   7        0.03        1.95      1.64 o 
 -15   1   7        0.52        1.59      1.30 o 
 -14   1   7        0.00        2.40      1.45 o 
 -13   1   7        1.35       -0.99      0.99 o 
 -12   1   7        0.29       -0.01      1.17 o 
 -11   1   7       12.29       11.73      1.38 o 
 -10   1   7       52.72       52.55      2.38 o 
  -9   1   7        1.62        1.64      0.61 o 
  -8   1   7       95.45       92.14      2.27 o 
  -7   1   7      143.23      141.15      2.62 o 
  -6   1   7       54.03       55.63      1.75 o 
  -5   1   7        0.30        0.75      0.38 o 
  -4   1   7       83.44       94.45      2.23 o 
  -3   1   7      117.37      129.77      2.40 o 
  -2   1   7      494.96      502.60      5.60 o 
  -1   1   7      273.66      281.35      4.99 o 
   0   1   7       30.85       38.29      1.92 o 
   1   1   7      204.10      225.01      4.45 o 
   2   1   7       11.93        9.42      1.01 o 
   3   1   7        0.39        0.47      0.61 o 
   4   1   7       43.10       42.94      1.82 o 
   5   1   7       75.51       77.81      2.57 o 
   6   1   7       11.74       11.50      1.17 o 
   7   1   7        5.12        6.74      0.85 o 
   8   1   7       45.67       41.78      2.00 o 
   9   1   7        0.12       -0.51      0.90 o 
  10   1   7        3.56        2.62      1.33 o 
  11   1   7       11.61        9.22      1.92 o 
  12   1   7        4.55        6.70      1.97 o 
  13   1   7        0.16       -0.16      1.84 o 
 -16   2   7       10.56        6.84      2.12 o 
 -15   2   7        7.46       11.64      2.01 o 
 -14   2   7        1.52        2.13      1.26 o 
 -13   2   7        1.28        3.38      1.67 o 
 -12   2   7       70.52       57.24      2.98 o 
 -11   2   7        0.16        0.22      1.23 o 
 -10   2   7        4.59        8.79      1.64 o 
  -9   2   7       55.04       54.51      2.39 o 
  -8   2   7      210.42      215.00      3.83 o 
  -7   2   7        3.50        4.87      1.09 o 
  -6   2   7      968.83      958.73      5.72 o 
  -5   2   7        4.49        4.73      0.55 o 
  -4   2   7      134.46      141.94      3.42 o 
  -3   2   7       25.59       28.97      1.44 o 
  -2   2   7      635.90      681.25      8.68 o 
  -1   2   7      184.62      164.32      2.80 o 
   0   2   7       43.85       52.47      1.70 o 
   1   2   7       17.99       24.91      1.37 o 
   2   2   7      136.09      123.94      3.29 o 
   3   2   7      211.29      201.73      4.76 o 
   4   2   7       48.23       43.99      2.83 o 
   5   2   7        0.62        0.53      1.15 o 
   6   2   7      203.80      191.44      6.00 o 
   7   2   7       34.07       33.06      1.93 o 
   8   2   7       62.31       63.74      2.70 o 
   9   2   7       35.40       38.64      3.20 o 
  10   2   7       33.46       32.28      3.08 o 
  11   2   7       13.28       13.57      2.30 o 
  12   2   7       12.16       11.49      2.42 o 
  13   2   7        6.45        4.46      1.93 o 
 -15   3   7       19.46       14.03      3.61 o 
 -14   3   7        0.97        2.83      2.19 o 
 -13   3   7        5.86        7.04      1.44 o 
 -12   3   7        5.44        7.11      1.41 o 
 -11   3   7        0.43        0.22      1.40 o 
 -10   3   7       53.31       46.42      3.66 o 
  -9   3   7      118.61      116.05      4.90 o 
  -8   3   7       63.02       67.26      2.71 o 
  -7   3   7      251.86      260.98      5.28 o 
  -6   3   7        8.66        5.61      1.13 o 
  -5   3   7       48.82       53.89      2.46 o 
  -4   3   7       83.69       74.65      2.45 o 
  -3   3   7      445.30      474.20      4.74 o 
  -2   3   7      334.71      339.73      4.19 o 
  -1   3   7      348.84      339.30      4.02 o 
   0   3   7      120.52      125.42      2.88 o 
   1   3   7     1218.96     1237.56      9.90 o 
   2   3   7       11.54       10.96      0.96 o 
   3   3   7       72.91       75.73      3.07 o 
   4   3   7      227.33      247.73     10.67 o 
   5   3   7      511.88      516.90      9.84 o 
   6   3   7        0.65        2.85      1.51 o 
   7   3   7       24.16       28.62      3.25 o 
   8   3   7       44.06       45.20      3.48 o 
   9   3   7        8.10       10.70      2.05 o 
  10   3   7        0.70        2.23      2.55 o 
  11   3   7       14.54       11.36      3.26 o 
  12   3   7        4.94        5.24      5.12 o 
 -14   4   7        3.67        3.57      2.15 o 
 -13   4   7        0.08       -0.87      2.45 o 
 -12   4   7       20.08       17.26      3.41 o 
 -11   4   7        3.42        2.56      1.51 o 
 -10   4   7        9.27        8.78      3.73 o 
  -9   4   7        5.84        3.26      1.42 o 
  -8   4   7      108.94      113.97      5.05 o 
  -7   4   7       47.53       48.65      2.62 o 
  -6   4   7      724.37      727.82      9.55 o 
  -5   4   7       35.64       42.10      2.42 o 
  -4   4   7       29.67       28.22      1.68 o 
  -3   4   7       54.91       50.22      1.82 o 
  -2   4   7      518.03      550.63      5.64 o 
  -1   4   7      111.77      109.99      2.82 o 
   0   4   7       17.85       19.84      1.51 o 
   1   4   7        4.87        6.86      1.21 o 
   2   4   7       95.68       91.49      3.54 o 
   3   4   7      312.94      306.61      6.50 o 
   4   4   7       89.65       84.66      4.21 o 
   5   4   7        1.28        1.89      1.86 o 
   6   4   7      205.24      198.54      6.76 o 
   7   4   7        2.61        0.19      1.49 o 
   8   4   7      170.14      170.69      7.18 o 
   9   4   7       28.52       28.05      3.13 o 
  10   4   7       12.97       11.78      2.39 o 
  11   4   7       31.87       31.30      3.48 o 
  12   4   7       55.78       54.48      5.76 o 
 -13   5   7        5.32       11.18      3.29 o 
 -12   5   7       12.53       11.18      3.29 o 
 -11   5   7        0.25       -0.43      2.12 o 
 -10   5   7       19.41       24.99      2.86 o 
  -9   5   7       75.14       79.33      6.75 o 
  -8   5   7       26.28       30.17      3.45 o 
  -7   5   7       94.54       99.27      4.62 o 
  -6   5   7        0.04       -1.38      1.87 o 
  -5   5   7      114.54      126.29      4.90 o 
  -4   5   7       96.23       97.35      3.55 o 
  -3   5   7       85.69       99.91      3.12 o 
  -2   5   7      232.79      254.50      5.35 o 
  -1   5   7      574.41      552.29      7.59 o 
   0   5   7      176.52      177.84      4.53 o 
   1   5   7      148.02      154.91      4.75 o 
   2   5   7        4.94        2.93      1.20 o 
   3   5   7       24.55       22.31      2.15 o 
   4   5   7       58.99       65.31      4.10 o 
   5   5   7       75.51       73.92      4.47 o 
   6   5   7       17.74       31.32      3.31 o 
   7   5   7        9.61        7.78      1.92 o 
   8   5   7       41.40       41.94      3.81 o 
   9   5   7       43.91       53.19      4.29 o 
  10   5   7       26.16       33.73      3.91 o 
 -12   6   7        5.76        6.52      2.96 o 
 -11   6   7        0.00        2.10      2.64 o 
 -10   6   7        0.02        2.49      3.03 o 
  -9   6   7        1.40        3.43      3.03 o 
  -8   6   7       54.84       57.94      4.25 o 
  -7   6   7        0.89        9.37      2.67 o 
  -6   6   7      279.37      279.05      7.91 o 
  -5   6   7       15.19       12.14      2.12 o 
  -4   6   7        1.86        1.64      1.29 o 
  -3   6   7        1.00        0.47      1.16 o 
  -2   6   7       83.59       84.64      4.21 o 
  -1   6   7      186.88      182.62      5.49 o 
   0   6   7       14.13       17.27      1.79 o 
   1   6   7       23.22       26.82      2.37 o 
   2   6   7        8.00        7.59      1.64 o 
   3   6   7      189.65      194.01      6.03 o 
   4   6   7      129.01      115.68      4.86 o 
   5   6   7       26.84       29.82      3.31 o 
   6   6   7       17.86       17.66      2.66 o 
   7   6   7        0.12        4.91      2.12 o 
   8   6   7       95.34       91.27      7.14 o 
   9   6   7       44.74       48.60      5.12 o 
  -9   7   7        0.71        2.21      4.19 o 
  -8   7   7        0.54        3.53      2.24 o 
  -7   7   7       23.32       27.22     10.02 o 
  -6   7   7        0.02        2.07      1.84 o 
  -5   7   7        8.32        5.96      1.56 o 
  -4   7   7       71.28       83.27      4.86 o 
  -3   7   7       55.93       63.19      4.37 o 
  -2   7   7       86.24       87.60      4.35 o 
  -1   7   7      146.43      141.74      6.54 o 
   0   7   7       87.69       82.64      4.22 o 
   1   7   7       32.59       31.18      2.96 o 
   2   7   7        2.11        1.41      1.50 o 
   3   7   7        4.21        4.53      1.57 o 
   4   7   7        5.67       12.10      2.17 o 
   5   7   7       10.19       10.54      2.19 o 
   6   7   7        6.64       10.15      2.17 o 
   7   7   7        6.24        8.09      3.03 o 
  -6   8   7       81.66       75.02      6.75 o 
  -5   8   7        8.17        8.97      3.12 o 
  -4   8   7        1.56        3.76      2.28 o 
  -3   8   7        5.15        5.27      1.85 o 
  -2   8   7       67.40       65.79      4.13 o 
  -1   8   7       56.08       52.81      5.71 o 
   0   8   7       17.29       15.20      3.45 o 
   1   8   7       20.67       19.38      4.19 o 
   2   8   7        3.62        7.97      5.12 o 
   3   8   7      102.20      101.51      6.14 o 
 -16   0   8       10.17       11.18      4.19 o 
 -15   0   8        9.82        5.12      2.79 o 
 -14   0   8       67.96       62.88      7.45 o 
 -13   0   8       74.91       82.80      4.26 o 
 -12   0   8       34.55       51.88      4.03 o 
 -11   0   8        1.95        3.82      1.63 o 
 -10   0   8     1704.81     1554.91     18.80 o 
  -9   0   8       41.73       52.16      3.35 o 
  -8   0   8     3454.56     3294.40     23.77 o 
  -7   0   8     1722.58     1846.06     16.46 o 
  -6   0   8      596.83      570.97      8.53 o 
  -5   0   8     1315.12     1478.88     18.63 o 
  -4   0   8     2198.29     2492.96     51.47 o 
  -3   0   8      163.90      278.09      9.78 o 
  -2   0   8        1.43        2.25      0.44 o 
  -1   0   8      216.88      204.96      7.92 o 
   0   0   8      509.60      578.08     12.58 o 
   1   0   8     3340.67     3532.74     30.74 o 
   2   0   8     4952.23     4958.15     27.96 o 
   3   0   8     5339.65     5480.82     52.51 o 
   4   0   8       59.68       63.66      2.36 o 
   5   0   8       73.72       86.61      2.92 o 
   6   0   8      466.97      435.14      6.70 o 
   7   0   8     1383.43     1284.52     11.88 o 
   8   0   8       41.50       36.52      2.17 o 
   9   0   8      535.33      541.24     10.19 o 
  10   0   8        5.92       10.18      2.45 o 
  11   0   8      628.74      628.38     15.15 o 
  12   0   8      636.25      659.26     17.23 o 
  13   0   8       15.92       15.84      3.49 o 
 -16   1   8       43.18       62.26      4.63 o 
 -15   1   8       17.79       18.26      2.33 o 
 -14   1   8       20.60       19.87      2.97 o 
 -13   1   8       43.76       39.40      2.33 o 
 -12   1   8      100.35       91.94      4.00 o 
 -11   1   8       13.68       16.28      1.68 o 
 -10   1   8      257.59      281.96      5.21 o 
  -9   1   8     1247.14     1217.19      8.71 o 
  -8   1   8      123.09      128.55      2.70 o 
  -7   1   8       30.17       23.16      1.24 o 
  -6   1   8      336.12      396.86      6.71 o 
  -5   1   8     1453.35     1591.77     10.80 o 
  -4   1   8     1287.04     1352.08     10.09 o 
  -3   1   8     1983.10     1984.78     18.45 o 
  -2   1   8        1.59        1.35      0.41 o 
  -1   1   8     1286.75     1349.44     15.37 o 
   0   1   8       80.64       70.63      2.72 o 
   1   1   8      771.12      795.94     10.82 o 
   2   1   8       72.84       49.57      2.30 o 
   3   1   8      371.96      310.09      5.85 o 
   4   1   8      930.26      951.73      8.48 o 
   5   1   8       26.67       30.12      1.50 o 
   6   1   8        1.37        1.76      0.80 o 
   7   1   8      538.72      511.10      7.17 o 
   8   1   8      981.62     1032.11      8.96 o 
   9   1   8      103.58      117.21      3.50 o 
  10   1   8      199.56      193.11      5.89 o 
  11   1   8       15.05       19.37      3.03 o 
  12   1   8      542.16      564.71     13.16 o 
  13   1   8      252.99      245.51      8.95 o 
 -16   2   8        5.36        6.87      1.82 o 
 -15   2   8        8.55        9.01      1.94 o 
 -14   2   8       63.71       54.87      2.87 o 
 -13   2   8       37.32       40.55      2.64 o 
 -12   2   8       83.76      100.03      4.29 o 
 -11   2   8        4.21        9.78      2.02 o 
 -10   2   8     1521.55     1484.10     15.00 o 
  -9   2   8        0.88        4.02      0.98 o 
  -8   2   8     3400.71     3417.79     25.47 o 
  -7   2   8     2013.38     2063.24     14.48 o 
  -6   2   8       20.54       19.53      1.69 o 
  -5   2   8       65.03       83.07      2.87 o 
  -4   2   8     2305.98     2489.31     15.03 o 
  -3   2   8      520.88      374.90      5.07 o 
  -2   2   8       41.09       70.83      1.64 o 
  -1   2   8      617.16      624.79      6.86 o 
   0   2   8       94.68       91.63      2.21 o 
   1   2   8     6468.83     6689.75     37.92 o 
   2   2   8     3139.18     3008.94     17.01 o 
   3   2   8      801.66      771.68     10.82 o 
   4   2   8        9.95        7.81      1.29 o 
   5   2   8      385.56      352.69      9.01 o 
   6   2   8      549.52      512.61      8.81 o 
   7   2   8      327.68      330.95      6.86 o 
   8   2   8        5.34        8.28      1.58 o 
   9   2   8      120.29      133.92      6.64 o 
  10   2   8        3.17        0.57      2.42 o 
  11   2   8      295.89      290.96      9.50 o 
  12   2   8      336.99      357.13     10.74 o 
 -15   3   8       30.86       34.65      3.67 o 
 -14   3   8       11.67        6.32      1.42 o 
 -13   3   8      121.42      119.66      4.56 o 
 -12   3   8       45.43       47.26      3.50 o 
 -11   3   8       91.82       88.73      4.07 o 
 -10   3   8      169.50      177.65      6.25 o 
  -9   3   8      845.58      860.66     13.12 o 
  -8   3   8      164.66      176.74      4.62 o 
  -7   3   8       65.34       71.57      3.03 o 
  -6   3   8      355.43      391.50      6.70 o 
  -5   3   8     1050.82     1144.27     12.91 o 
  -4   3   8     2099.08     2063.97     12.90 o 
  -3   3   8      376.86      390.16      5.19 o 
  -2   3   8      408.32      375.30      4.44 o 
  -1   3   8      854.70      794.37      6.85 o 
   0   3   8      942.27      914.72      7.99 o 
   1   3   8      413.08      435.02      5.59 o 
   2   3   8      624.65      629.78      6.58 o 
   3   3   8     1009.25      982.50     12.80 o 
   4   3   8        1.65        1.43      1.06 o 
   5   3   8       99.10       97.38      5.18 o 
   6   3   8      136.24      134.34      5.46 o 
   7   3   8      451.27      447.87     10.21 o 
   8   3   8      273.09      298.81      8.60 o 
   9   3   8        3.50        2.57      1.70 o 
  10   3   8       12.80       11.07      3.10 o 
  11   3   8       23.59       25.49      3.95 o 
  12   3   8      252.49      285.07     10.03 o 
 -14   4   8       19.17       16.76      2.62 o 
 -13   4   8        3.42        2.16      2.02 o 
 -12   4   8       69.60       69.79      4.48 o 
 -11   4   8        1.51       -0.87      1.88 o 
 -10   4   8      431.93      414.77     10.07 o 
  -9   4   8       29.53       29.25      2.86 o 
  -8   4   8     1034.45     1063.63     24.55 o 
  -7   4   8     1153.27     1138.05     12.35 o 
  -6   4   8       71.71       66.46      3.01 o 
  -5   4   8       38.18       47.21      2.67 o 
  -4   4   8       96.64      117.08      3.38 o 
  -3   4   8      460.76      415.00      5.22 o 
  -2   4   8      168.63      144.55      3.01 o 
  -1   4   8      273.64      273.67      4.69 o 
   0   4   8      284.28      255.23      4.64 o 
   1   4   8     1778.85     1835.89     15.16 o 
   2   4   8     1697.90     1573.21     18.78 o 
   3   4   8      390.85      352.70      7.18 o 
   4   4   8      290.95      288.55      6.71 o 
   5   4   8      220.78      210.84      5.97 o 
   6   4   8      157.64      147.63      5.95 o 
   7   4   8      254.24      258.55      8.24 o 
   8   4   8       11.87       12.85      2.23 o 
   9   4   8       59.59       68.15      4.63 o 
  10   4   8        9.12        9.55      3.24 o 
  11   4   8      126.12      119.88      6.44 o 
 -13   5   8      102.58      100.45      7.69 o 
 -12   5   8        0.80       -2.00      2.56 o 
 -11   5   8       62.94       60.82      4.44 o 
 -10   5   8        8.10        3.94      2.10 o 
  -9   5   8      121.02      130.71      7.03 o 
  -8   5   8        5.75        9.96      2.57 o 
  -7   5   8       26.03       32.97      4.26 o 
  -6   5   8        0.03        2.05      1.57 o 
  -5   5   8      125.27      140.41      5.37 o 
  -4   5   8      379.91      390.05      7.20 o 
  -3   5   8      284.87      290.67      6.34 o 
  -2   5   8        1.23        2.57      1.00 o 
  -1   5   8      911.89      851.61      9.49 o 
   0   5   8        1.48        2.79      1.23 o 
   1   5   8      272.87      281.16      6.44 o 
   2   5   8       46.43       40.52      2.65 o 
   3   5   8      986.04      975.97     17.75 o 
   4   5   8       35.08       45.92      3.77 o 
   5   5   8      124.56      119.92      4.86 o 
   6   5   8        6.46        9.35      2.12 o 
   7   5   8       72.21       74.27      4.90 o 
   8   5   8      243.76      248.36      8.77 o 
   9   5   8        3.52        6.43      2.66 o 
  10   5   8       10.92        9.46      3.44 o 
 -11   6   8       17.11       19.36      6.29 o 
 -10   6   8       71.76       81.61      8.38 o 
  -9   6   8        7.93        3.10      1.69 o 
  -8   6   8      208.80      211.11     10.25 o 
  -7   6   8      222.59      202.11      8.82 o 
  -6   6   8       42.57       32.44      3.08 o 
  -5   6   8       10.39       14.72      2.19 o 
  -4   6   8       12.91       15.03      2.17 o 
  -3   6   8       17.89       20.82      2.69 o 
  -2   6   8       64.48       61.30      2.98 o 
  -1   6   8       14.57       14.47      1.97 o 
   0   6   8      100.02       89.85      4.29 o 
   1   6   8      152.34      148.85      5.16 o 
   2   6   8      493.50      480.82     10.09 o 
   3   6   8      197.81      189.03      6.13 o 
   4   6   8      331.50      323.51      8.19 o 
   5   6   8       56.13       58.16      3.72 o 
   6   6   8        9.02        9.41      2.23 o 
   7   6   8      152.40      165.70      6.44 o 
   8   6   8       12.79       11.54      2.83 o 
  -9   7   8       46.22       55.32      5.93 o 
  -8   7   8        5.96        7.77      5.36 o 
  -7   7   8       95.76       93.71      5.68 o 
  -6   7   8       18.47       13.39      3.96 o 
  -5   7   8      140.15      147.36      6.52 o 
  -4   7   8      114.43      110.79      6.17 o 
  -3   7   8        0.45        1.38      2.20 o 
  -2   7   8       30.71       33.59      2.78 o 
  -1   7   8      199.08      182.82      6.40 o 
   0   7   8        9.13       10.82      2.29 o 
   1   7   8       39.57       39.35      3.54 o 
   2   7   8       15.88       11.36      2.70 o 
   3   7   8      425.11      425.32     11.64 o 
   4   7   8       14.48       14.65      2.28 o 
   5   7   8       93.65       89.42      4.87 o 
   6   7   8        0.20        0.03      1.68 o 
  -5   8   8       47.94       57.82      8.62 o 
  -4   8   8       23.28       21.38      2.96 o 
  -3   8   8        4.79        7.39      2.54 o 
  -2   8   8       10.60       14.96      2.46 o 
  -1   8   8       36.89       41.61      3.60 o 
   0   8   8       32.87       36.53      4.77 o 
   1   8   8       48.74       55.35      7.22 o 
   2   8   8      168.68      174.69     15.60 o 
 -16   1   9        0.00       -1.86      1.98 o 
 -15   1   9        5.34        8.44      2.25 o 
 -14   1   9       15.15       12.50      2.76 o 
 -13   1   9        5.22        4.50      1.86 o 
 -12   1   9       23.64       22.12      2.62 o 
 -11   1   9       18.71       18.50      2.96 o 
 -10   1   9        5.18        5.40      1.45 o 
  -9   1   9       38.90       36.73      1.73 o 
  -8   1   9       69.79       65.02      2.03 o 
  -7   1   9        5.06        5.33      0.67 o 
  -6   1   9        0.04        0.80      0.82 o 
  -5   1   9      178.20      177.07      3.68 o 
  -4   1   9        5.33        4.55      0.71 o 
  -3   1   9      110.94      101.29      2.93 o 
  -2   1   9       92.56       84.48      2.32 o 
  -1   1   9        1.07        1.40      0.96 o 
   0   1   9       28.21       28.40      1.84 o 
   1   1   9       26.56       25.84      1.69 o 
   2   1   9       74.45       73.96      2.58 o 
   3   1   9       30.46       29.00      1.60 o 
   4   1   9        6.62        5.02      0.83 o 
   5   1   9        1.28        0.61      0.72 o 
   6   1   9       36.06       37.31      2.06 o 
   7   1   9       48.68       53.37      2.22 o 
   8   1   9        6.96        7.96      0.97 o 
   9   1   9       23.73       23.88      1.73 o 
  10   1   9        0.00        0.81      1.25 o 
  11   1   9        0.10        5.33      2.91 o 
  12   1   9        0.25       -0.87      1.99 o 
 -16   2   9        0.24        1.37      1.78 o 
 -15   2   9        2.23        1.67      1.21 o 
 -14   2   9        0.24        1.17      1.15 o 
 -13   2   9       16.42       19.23      2.49 o 
 -12   2   9        9.42       10.63      1.79 o 
 -11   2   9       30.06       31.75      2.48 o 
 -10   2   9        5.98        4.14      1.37 o 
  -9   2   9        9.78       11.19      1.22 o 
  -8   2   9        2.19        5.86      1.14 o 
  -7   2   9      224.57      222.58      4.36 o 
  -6   2   9      231.58      232.42      4.33 o 
  -5   2   9        7.27       12.59      1.33 o 
  -4   2   9      106.25      105.73      3.25 o 
  -3   2   9      192.33      196.41      4.33 o 
  -2   2   9       14.81       13.26      0.94 o 
  -1   2   9        7.83        8.93      0.88 o 
   0   2   9       14.80       11.40      0.69 o 
   1   2   9       72.99       74.86      2.33 o 
   2   2   9       15.53       14.42      1.12 o 
   3   2   9       24.25       22.57      1.32 o 
   4   2   9       76.45       74.54      3.19 o 
   5   2   9       29.80       26.13      1.98 o 
   6   2   9       32.61       29.50      2.89 o 
   7   2   9       82.38       84.73      3.29 o 
   8   2   9       14.35       14.15      1.84 o 
   9   2   9        4.60        3.32      2.02 o 
  10   2   9        1.85        1.47      2.01 o 
  11   2   9        0.06        4.95      2.57 o 
  12   2   9        0.02        0.05      1.84 o 
 -15   3   9        4.42        7.19      2.49 o 
 -14   3   9       51.30       45.30      3.07 o 
 -13   3   9        0.01       -0.04      1.50 o 
 -12   3   9       98.83      120.55      4.87 o 
 -11   3   9        0.69       -0.89      1.30 o 
 -10   3   9       36.46       42.10      2.91 o 
  -9   3   9        2.34        3.37      1.64 o 
  -8   3   9      503.45      522.87      8.07 o 
  -7   3   9       61.81       66.53      3.02 o 
  -6   3   9      127.60      117.81      3.87 o 
  -5   3   9      150.87      156.78      4.30 o 
  -4   3   9      103.33      105.77      3.40 o 
  -3   3   9      182.61      165.72      4.08 o 
  -2   3   9        3.00        5.88      0.71 o 
  -1   3   9        6.48        4.72      0.88 o 
   0   3   9      620.72      627.50      6.40 o 
   1   3   9        0.18        1.64      0.69 o 
   2   3   9       79.61       81.63      2.58 o 
   3   3   9       21.29       21.38      1.78 o 
   4   3   9       77.57       76.31      3.48 o 
   5   3   9       79.16       75.99      3.51 o 
   6   3   9      235.24      240.55      6.38 o 
   7   3   9      134.51      142.89      5.16 o 
   8   3   9        6.19        7.74      1.68 o 
   9   3   9      134.88      134.54      5.34 o 
  10   3   9       19.76       22.07      3.23 o 
  11   3   9        0.01        1.45      1.78 o 
 -14   4   9        4.04        6.10      2.40 o 
 -13   4   9       16.52       15.43      2.59 o 
 -12   4   9       77.68       84.30      4.90 o 
 -11   4   9       31.34       32.09      3.23 o 
 -10   4   9       38.53       47.33      3.69 o 
  -9   4   9       56.22       66.04      4.37 o 
  -8   4   9       36.85       33.80      4.00 o 
  -7   4   9      186.14      197.11      5.35 o 
  -6   4   9      769.25      792.11     10.50 o 
  -5   4   9       44.49       45.74      2.61 o 
  -4   4   9       13.59       16.15      1.76 o 
  -3   4   9       29.63       33.00      1.98 o 
  -2   4   9        3.56        3.29      0.79 o 
  -1   4   9      198.52      207.32      3.72 o 
   0   4   9        3.52        2.40      0.98 o 
   1   4   9       33.95       32.36      2.15 o 
   2   4   9       42.01       40.38      2.55 o 
   3   4   9        8.08        9.55      1.61 o 
   4   4   9       52.54       49.63      2.92 o 
   5   4   9       64.66       60.35      3.30 o 
   6   4   9       54.16       50.67      3.50 o 
   7   4   9      168.98      172.71      5.97 o 
   8   4   9        4.54        4.09      1.49 o 
   9   4   9       39.47       26.96      2.71 o 
  10   4   9       30.27       34.32      3.17 o 
 -13   5   9        3.26        2.93      7.45 o 
 -12   5   9       67.77       74.32      6.75 o 
 -11   5   9        1.41        5.03      2.45 o 
 -10   5   9       17.21       19.05      3.12 o 
  -9   5   9        2.80        2.83      1.98 o 
  -8   5   9      300.86      298.74     20.50 o 
  -7   5   9       42.91       48.89      3.35 o 
  -6   5   9       56.29       49.64      3.43 o 
  -5   5   9       64.90       65.47      3.85 o 
  -4   5   9        5.32        5.48      1.28 o 
  -3   5   9       81.16       81.65      3.55 o 
  -2   5   9        4.07        2.61      1.52 o 
  -1   5   9       49.35       42.09      3.32 o 
   0   5   9      166.69      157.53      5.91 o 
   1   5   9        0.41        0.26      1.20 o 
   2   5   9      130.79      130.84      4.69 o 
   3   5   9      153.35      165.18      5.44 o 
   4   5   9       37.56       40.81      2.96 o 
   5   5   9        7.63        6.84      1.88 o 
   6   5   9      216.74      206.44      6.62 o 
   7   5   9      246.87      247.50      8.40 o 
   8   5   9       18.50       21.88      2.61 o 
   9   5   9       41.43       43.52      3.51 o 
 -11   6   9        4.73        7.99      3.35 o 
 -10   6   9       24.46       24.48      4.28 o 
  -9   6   9       35.17       43.32      4.70 o 
  -8   6   9        0.13        2.46      2.24 o 
  -7   6   9      141.23      155.28     10.25 o 
  -6   6   9      314.30      342.02      9.11 o 
  -5   6   9       16.93       25.95      2.77 o 
  -4   6   9        5.49        7.70      3.26 o 
  -3   6   9       32.29       33.61      3.17 o 
  -2   6   9       10.27        9.63      1.51 o 
  -1   6   9       45.15       45.27      2.74 o 
   0   6   9        1.12       -0.88      1.40 o 
   1   6   9       62.99       60.93      4.12 o 
   2   6   9       66.24       66.55      4.57 o 
   3   6   9        3.82        4.26      1.61 o 
   4   6   9        7.45        8.30      1.88 o 
   5   6   9       36.88       32.21      2.92 o 
   6   6   9       56.13       47.43      3.58 o 
   7   6   9       35.96       40.50      3.57 o 
   8   6   9        6.76        8.49      2.25 o 
  -9   7   9        3.98        5.12      2.64 o 
  -8   7   9       57.66       53.92      5.93 o 
  -7   7   9        0.07        0.75      2.33 o 
  -6   7   9       19.77       21.50      3.62 o 
  -5   7   9       59.96       62.97      4.46 o 
  -4   7   9        2.05        2.00      3.04 o 
  -3   7   9       57.52       48.19      3.94 o 
  -2   7   9        2.57        2.77      2.76 o 
  -1   7   9        4.09        3.86      1.73 o 
   0   7   9       17.24       21.45      3.51 o 
   1   7   9       43.15       47.00      4.10 o 
   2   7   9       26.90       29.58      3.54 o 
   3   7   9       32.63       38.01      3.94 o 
   4   7   9       11.53       14.38      4.62 o 
   5   7   9       32.67       35.44      4.05 o 
  -3   8   9        5.37        6.79      2.17 o 
  -2   8   9        3.27        2.49      1.96 o 
  -1   8   9       26.79       28.58      6.22 o 
   0   8   9       26.01       31.40      4.33 o 
 -16   0  10       17.76       24.22      5.59 o 
 -15   0  10       99.40      113.66     10.71 o 
 -14   0  10        6.13       13.51      4.19 o 
 -13   0  10       75.31       79.89      6.09 o 
 -12   0  10      151.61      148.59     11.18 o 
 -11   0  10      740.80      697.79     22.36 o 
 -10   0  10       85.93       81.67      4.57 o 
  -9   0  10      446.05      419.44      8.95 o 
  -8   0  10      255.40      234.50      6.28 o 
  -7   0  10      132.41      129.88      4.37 o 
  -6   0  10       58.80       58.17      2.75 o 
  -5   0  10      262.14      239.76      5.27 o 
  -4   0  10       16.60       14.44      2.79 o 
  -3   0  10      157.98      204.49      9.32 o 
  -2   0  10      108.60      109.21      5.36 o 
  -1   0  10      404.07      466.75     13.04 o 
   0   0  10       92.72      125.77      6.99 o 
   1   0  10     2162.02     1994.31     12.32 o 
   2   0  10      922.12      916.00     10.37 o 
   3   0  10      205.61      233.61      4.51 o 
   4   0  10      448.73      453.14      6.66 o 
   5   0  10      318.37      285.38      5.54 o 
   6   0  10       81.97      119.11      3.94 o 
   7   0  10       78.23       98.26      3.62 o 
   8   0  10      108.86      105.21      4.66 o 
   9   0  10        0.10       -0.62      1.29 o 
  10   0  10      714.90      728.53     23.76 o 
  11   0  10      752.93      733.66     24.69 o 
  12   0  10       14.11       31.21      6.52 o 
 -16   1  10      223.18      218.10     10.70 o 
 -15   1  10        4.83        8.28      3.03 o 
 -14   1  10       99.36      132.91      5.51 o 
 -13   1  10       63.35       71.80      4.57 o 
 -12   1  10      321.65      283.63      6.96 o 
 -11   1  10      199.97      209.23      5.20 o 
 -10   1  10     3435.55     3496.94     21.93 o 
  -9   1  10      347.33      390.65      6.04 o 
  -8   1  10      334.06      297.79      5.10 o 
  -7   1  10      911.05      877.51      9.37 o 
  -6   1  10        3.92        8.00      1.25 o 
  -5   1  10      167.57      132.90      3.60 o 
  -4   1  10      475.62      454.45      6.44 o 
  -3   1  10      665.05      635.29     12.76 o 
  -2   1  10      820.39      876.41     12.03 o 
  -1   1  10     1121.83     1206.81     11.00 o 
   0   1  10     2361.13     2323.46     23.06 o 
   1   1  10     1961.11     1940.82     18.39 o 
   2   1  10       49.45       56.50      2.40 o 
   3   1  10        0.21        1.31      0.67 o 
   4   1  10      836.75      757.79      9.50 o 
   5   1  10     2359.91     2271.27     24.60 o 
   6   1  10      339.92      369.00      6.48 o 
   7   1  10        5.11        3.03      1.15 o 
   8   1  10       18.54       16.85      1.33 o 
   9   1  10      370.90      396.25      7.52 o 
  10   1  10      523.15      552.57     10.48 o 
  11   1  10      101.79      114.49     16.07 o 
  12   1  10       61.95       52.51      7.22 o 
 -15   2  10       80.99       87.09      4.15 o 
 -14   2  10        0.84       -0.35      1.45 o 
 -13   2  10      105.27       98.30      4.50 o 
 -12   2  10      149.37      166.63      5.57 o 
 -11   2  10      541.28      499.32      9.08 o 
 -10   2  10      191.16      182.34      5.29 o 
  -9   2  10      256.57      240.23      4.94 o 
  -8   2  10       27.57       19.52      1.60 o 
  -7   2  10      141.53      136.92      3.52 o 
  -6   2  10      503.59      509.89      6.42 o 
  -5   2  10      293.57      300.27      4.78 o 
  -4   2  10      299.92      314.77      4.57 o 
  -3   2  10      608.63      612.97      6.61 o 
  -2   2  10      799.92      770.61      9.77 o 
  -1   2  10     1198.08     1223.59      8.94 o 
   0   2  10       79.22       78.24      2.50 o 
   1   2  10     3440.21     3180.06     20.29 o 
   2   2  10      142.57      145.66      3.97 o 
   3   2  10      140.58      138.97      4.26 o 
   4   2  10       90.00       90.93      3.77 o 
   5   2  10      948.08      911.98     11.62 o 
   6   2  10       73.93      105.05      4.10 o 
   7   2  10       28.69       18.10      1.74 o 
   8   2  10      107.89      109.87      4.52 o 
   9   2  10       47.59       40.76      3.97 o 
  10   2  10      663.90      682.58     12.07 o 
  11   2  10      347.12      349.59     10.57 o 
 -15   3  10        4.61        2.76      1.50 o 
 -14   3  10       43.04       49.90      3.20 o 
 -13   3  10       42.48       53.38      3.60 o 
 -12   3  10      106.07       85.80      4.23 o 
 -11   3  10       54.21       58.88      3.39 o 
 -10   3  10     1233.73     1279.09     14.73 o 
  -9   3  10      513.27      542.86     13.10 o 
  -8   3  10       78.93       79.34      3.31 o 
  -7   3  10      909.54      938.57     11.09 o 
  -6   3  10      100.14       99.17      4.24 o 
  -5   3  10      465.77      445.84      7.61 o 
  -4   3  10      896.28      856.02     10.35 o 
  -3   3  10        3.72        1.91      0.83 o 
  -2   3  10       28.69       21.95      1.17 o 
  -1   3  10     1584.07     1626.40     15.80 o 
   0   3  10     2791.47     2672.64     13.42 o 
   1   3  10      386.30      384.18      6.76 o 
   2   3  10      477.23      456.69      7.87 o 
   3   3  10      149.49      165.27      5.45 o 
   4   3  10     1279.13     1188.60     14.32 o 
   5   3  10     1184.93     1174.04     13.95 o 
   6   3  10        2.16        1.97      1.09 o 
   7   3  10        9.72       12.54      1.74 o 
   8   3  10        5.44        1.94      2.06 o 
   9   3  10      217.42      226.97      7.10 o 
  10   3  10      170.48      180.57      6.52 o 
  11   3  10       88.23       84.93      6.42 o 
 -14   4  10        0.08       -1.78      1.78 o 
 -13   4  10      123.62      124.09      5.48 o 
 -12   4  10       60.69       62.68      3.86 o 
 -11   4  10      158.92      154.08      6.89 o 
 -10   4  10      161.09      145.20      6.25 o 
  -9   4  10       89.02       83.17      4.63 o 
  -8   4  10        7.76        8.62      2.25 o 
  -7   4  10      114.53      121.33      4.40 o 
  -6   4  10      206.56      207.00      5.52 o 
  -5   4  10      126.59      132.24      4.54 o 
  -4   4  10      107.92      116.52      4.34 o 
  -3   4  10      631.98      594.55      9.23 o 
  -2   4  10      157.73      157.97      4.23 o 
  -1   4  10      641.31      633.26      8.31 o 
   0   4  10       12.23        8.44      1.04 o 
   1   4  10     1437.14     1365.49     18.36 o 
   2   4  10      146.16      130.53      4.60 o 
   3   4  10      103.34      112.06      4.34 o 
   4   4  10       53.93       56.68      3.29 o 
   5   4  10      115.73      116.88      4.75 o 
   6   4  10      157.67      173.37      5.97 o 
   7   4  10        0.93       -0.29      1.50 o 
   8   4  10       62.45       55.27      3.70 o 
   9   4  10        0.03        1.60      1.33 o 
  10   4  10      338.27      349.72      9.41 o 
 -13   5  10        3.92        4.89      2.96 o 
 -12   5  10       10.96       21.70      3.91 o 
 -11   5  10       33.15       34.04      4.24 o 
 -10   5  10      180.55      190.78      8.87 o 
  -9   5  10      222.36      210.94      9.05 o 
  -8   5  10       16.97       22.71      2.77 o 
  -7   5  10      207.68      214.35      6.24 o 
  -6   5  10      126.07      120.55      4.60 o 
  -5   5  10       22.38       29.90      2.44 o 
  -4   5  10      373.67      367.17      6.72 o 
  -3   5  10       45.58       38.83      2.31 o 
  -2   5  10       73.59       72.18      3.51 o 
  -1   5  10      253.42      262.77      6.79 o 
   0   5  10      478.33      479.38      9.25 o 
   1   5  10      220.52      234.06      7.69 o 
   2   5  10      178.47      170.22      5.52 o 
   3   5  10      111.77      129.38      4.91 o 
   4   5  10       96.80       93.52      4.44 o 
   5   5  10      425.05      415.50      9.32 o 
   6   5  10       44.61       46.37      3.48 o 
   7   5  10       57.72       56.64      3.77 o 
   8   5  10       52.69       58.94      4.03 o 
   9   5  10       54.96       51.87      3.90 o 
 -11   6  10       59.85       81.16      7.45 o 
 -10   6  10       82.59       74.64      8.85 o 
  -9   6  10        1.08        2.83      1.98 o 
  -8   6  10        0.14        2.76      1.98 o 
  -7   6  10      212.87      214.19      9.54 o 
  -6   6  10       47.88       51.75      3.75 o 
  -5   6  10        9.12       11.76      3.03 o 
  -4   6  10       47.55       44.50      6.09 o 
  -3   6  10      155.63      141.21      7.81 o 
  -2   6  10       68.84       71.37      3.79 o 
  -1   6  10       75.35       75.21      3.87 o 
   0   6  10       13.59       14.78      2.25 o 
   1   6  10      276.69      263.89     10.87 o 
   2   6  10       24.38       18.99      2.86 o 
   3   6  10        5.34        5.35      1.96 o 
   4   6  10        3.10        1.82      2.08 o 
   5   6  10       43.03       45.71      5.15 o 
   6   6  10       83.85       91.70      4.91 o 
   7   6  10       12.88       17.46      2.51 o 
  -8   7  10       20.55       26.43      6.52 o 
  -7   7  10      122.37      122.09      7.69 o 
  -6   7  10       39.93       37.83      4.58 o 
  -5   7  10       12.23       17.30      2.81 o 
  -4   7  10      105.58      103.23      5.65 o 
  -3   7  10        7.34       13.07      2.50 o 
  -2   7  10       73.22       74.58      5.02 o 
  -1   7  10      163.14      169.03      7.44 o 
   0   7  10      115.94      121.65      5.33 o 
   1   7  10        0.01       -1.69      1.69 o 
   2   7  10      203.12      205.51      8.39 o 
   3   7  10      165.00      175.56      7.96 o 
   4   7  10       21.72       23.23      3.64 o 
 -16   1  11        0.07        4.08      4.66 o 
 -15   1  11        1.22       -1.86      1.88 o 
 -14   1  11        7.05        6.49      2.79 o 
 -13   1  11       11.12       15.40      3.12 o 
 -12   1  11       25.98       31.45      4.11 o 
 -11   1  11       10.73        9.28      5.28 o 
 -10   1  11        0.16        1.69      1.25 o 
  -9   1  11       41.00       37.80      2.04 o 
  -8   1  11       41.59       40.77      3.09 o 
  -7   1  11       38.19       38.67      2.22 o 
  -6   1  11        0.01        0.21      1.08 o 
  -5   1  11      116.96      115.67      3.41 o 
  -4   1  11       46.39       47.82      2.77 o 
  -3   1  11       74.84       58.67      3.11 o 
  -2   1  11        7.17        8.20      1.29 o 
  -1   1  11      154.93      154.72      4.15 o 
   0   1  11      181.18      172.05      4.44 o 
   1   1  11      138.10      144.58      4.77 o 
   2   1  11       14.78       13.68      1.48 o 
   3   1  11       88.20       83.14      3.14 o 
   4   1  11       35.07       36.08      2.31 o 
   5   1  11        2.03        2.13      0.90 o 
   6   1  11        0.64        0.32      0.97 o 
   7   1  11        1.42        0.27      0.77 o 
   8   1  11        0.16        3.02      1.14 o 
   9   1  11        1.16        0.74      1.33 o 
  10   1  11        0.43        5.59      2.64 o 
  11   1  11        0.09       -0.70      1.98 o 
 -15   2  11        0.00        2.28      2.02 o 
 -14   2  11       23.78       21.09      4.03 o 
 -13   2  11        5.81        3.82      2.17 o 
 -12   2  11        4.42        6.42      1.78 o 
 -11   2  11       95.73       85.68      3.95 o 
 -10   2  11       13.73       11.41      1.69 o 
  -9   2  11        5.13        4.23      1.53 o 
  -8   2  11       13.53       12.73      1.31 o 
  -7   2  11       22.11       23.37      1.54 o 
  -6   2  11        4.84        5.09      0.91 o 
  -5   2  11      111.05      116.07      3.04 o 
  -4   2  11       76.21       75.00      2.23 o 
  -3   2  11        1.33        3.05      1.37 o 
  -2   2  11        0.79        1.05      0.83 o 
  -1   2  11        0.28        0.39      0.66 o 
   0   2  11      183.79      187.27      3.89 o 
   1   2  11       99.75       99.36      2.86 o 
   2   2  11        7.38        5.78      0.88 o 
   3   2  11      467.72      447.41      8.27 o 
   4   2  11       28.27       28.07      3.09 o 
   5   2  11       11.96       13.98      1.78 o 
   6   2  11        1.05       -0.19      1.13 o 
   7   2  11       45.72       39.19      2.48 o 
   8   2  11        5.55        8.10      1.70 o 
   9   2  11        3.01        4.53      1.54 o 
  10   2  11        1.83        4.41      4.19 o 
  11   2  11       23.92       17.90      3.62 o 
 -15   3  11       13.87        6.98      2.42 o 
 -14   3  11       52.74       49.20      3.59 o 
 -13   3  11       21.78       19.42      2.35 o 
 -12   3  11      189.53      212.46      6.65 o 
 -11   3  11        0.32       -0.13      1.37 o 
 -10   3  11        9.13        4.62      1.51 o 
  -9   3  11       11.91       13.85      2.55 o 
  -8   3  11      187.82      182.38      4.53 o 
  -7   3  11        2.47        1.66      1.15 o 
  -6   3  11        5.97        8.04      1.37 o 
  -5   3  11       38.48       40.54      2.48 o 
  -4   3  11       35.40       32.30      2.25 o 
  -3   3  11        0.37       -0.50      0.83 o 
  -2   3  11       56.11       56.12      2.75 o 
  -1   3  11      260.53      264.88      5.83 o 
   0   3  11      165.42      171.40      3.84 o 
   1   3  11      392.95      394.37      9.62 o 
   2   3  11      316.77      308.92      7.10 o 
   3   3  11      476.31      457.19      8.42 o 
   4   3  11       58.64       64.63      3.35 o 
   5   3  11       30.75       30.98      2.48 o 
   6   3  11        0.15        0.80      1.30 o 
   7   3  11       36.31       35.65      2.79 o 
   8   3  11        4.17        5.52      1.45 o 
   9   3  11       25.00       29.86      2.95 o 
  10   3  11        2.57        2.79      1.54 o 
 -14   4  11       58.16       61.29      3.63 o 
 -13   4  11       22.03       19.99      2.53 o 
 -12   4  11        1.88        0.93      1.50 o 
 -11   4  11       93.79      100.77      4.63 o 
 -10   4  11        0.07        2.66      1.69 o 
  -9   4  11        1.32        7.92      2.52 o 
  -8   4  11       12.83       13.11      3.73 o 
  -7   4  11       41.58       43.56      2.77 o 
  -6   4  11       44.80       45.24      2.78 o 
  -5   4  11      153.70      144.25      4.83 o 
  -4   4  11        0.33       -0.79      0.94 o 
  -3   4  11       11.38       14.02      1.60 o 
  -2   4  11       74.26       74.92      3.10 o 
  -1   4  11       39.57       34.89      2.36 o 
   0   4  11      128.55      125.78      4.65 o 
   1   4  11       69.48       66.20      3.51 o 
   2   4  11       46.59       40.45      2.75 o 
   3   4  11      834.55      845.91     12.04 o 
   4   4  11       37.96       38.36      2.79 o 
   5   4  11       12.03       12.75      1.89 o 
   6   4  11        1.46       -1.25      1.25 o 
   7   4  11       42.63       36.07      3.01 o 
   8   4  11       11.40       13.92      2.26 o 
   9   4  11       19.65       19.45      2.44 o 
 -12   5  11      151.16      156.82      8.56 o 
 -11   5  11        5.27       13.41      3.49 o 
 -10   5  11        5.44        5.35      1.93 o 
  -9   5  11        0.49        5.12      2.02 o 
  -8   5  11       98.56       97.23      5.28 o 
  -7   5  11       20.38       23.40      2.22 o 
  -6   5  11        2.00        0.66      1.27 o 
  -5   5  11        9.15        6.92      2.15 o 
  -4   5  11       37.88       36.18      2.28 o 
  -3   5  11       21.42       23.59      1.92 o 
  -2   5  11       18.60       21.53      2.49 o 
  -1   5  11      116.80      130.24      5.68 o 
   0   5  11      138.51      155.40      5.52 o 
   1   5  11      114.42      126.98      5.88 o 
   2   5  11      109.11      104.95      5.46 o 
   3   5  11      247.62      227.00      8.06 o 
   4   5  11      141.21      116.13      6.09 o 
   5   5  11        2.31        4.89      1.77 o 
   6   5  11        3.76        4.50      1.54 o 
   7   5  11        1.07        2.48      1.65 o 
   8   5  11       12.70       15.61      2.50 o 
 -10   6  11        4.24        6.25      2.79 o 
  -9   6  11        0.01        1.00      2.12 o 
  -8   6  11        1.05        0.79      6.29 o 
  -7   6  11       15.02       12.45      3.73 o 
  -6   6  11        4.97        0.88      1.57 o 
  -5   6  11       31.45       24.41      2.93 o 
  -4   6  11        3.73        4.35      1.88 o 
  -3   6  11        4.98        2.33      1.78 o 
  -2   6  11       21.79       19.26      2.20 o 
  -1   6  11        8.66       10.20      1.88 o 
   0   6  11       59.68       62.21      3.82 o 
   1   6  11      108.72      108.18      5.71 o 
   2   6  11       75.56       75.84      5.02 o 
   3   6  11      267.06      265.79     11.51 o 
   4   6  11        6.82       12.47      3.45 o 
   5   6  11        8.68       11.70      2.39 o 
   6   6  11        4.51        5.75      2.07 o 
  -7   7  11        9.20       14.20      3.45 o 
  -6   7  11        8.17        7.69      2.64 o 
  -5   7  11        2.18        6.19      1.84 o 
  -4   7  11        1.38        0.47      1.88 o 
  -3   7  11       11.93       14.29      2.74 o 
  -2   7  11       19.10       22.11      3.78 o 
  -1   7  11       36.04       47.55      5.27 o 
   0   7  11        2.85        2.46      1.75 o 
   1   7  11        7.89        9.55      2.20 o 
   2   7  11       36.66       36.97      3.83 o 
   3   7  11      109.67      112.94      6.54 o 
 -15   0  12       55.21       63.35      8.38 o 
 -14   0  12       35.54       29.20      4.28 o 
 -13   0  12       74.66       68.01      7.92 o 
 -12   0  12      215.01      253.40     14.91 o 
 -11   0  12       30.41       41.46      6.06 o 
 -10   0  12      175.14      154.18     10.71 o 
  -9   0  12      505.45      441.59     17.70 o 
  -8   0  12       29.14       38.20      5.59 o 
  -7   0  12     1048.41     1086.28     25.62 o 
  -6   0  12      618.75      673.57     19.56 o 
  -5   0  12       23.54       17.24      3.73 o 
  -4   0  12       44.68       44.72      4.66 o 
  -3   0  12      157.53      151.86      8.38 o 
  -2   0  12     2046.64     2053.78     30.74 o 
  -1   0  12     1559.19     1633.61     26.55 o 
   0   0  12      846.84      874.33     19.10 o 
   1   0  12     2004.11     1920.21     21.80 o 
   2   0  12      278.68      247.81      6.57 o 
   3   0  12      659.46      625.40     15.88 o 
   4   0  12      341.17      392.76      8.50 o 
   5   0  12      131.64      114.12      4.73 o 
   6   0  12      153.23      125.09      6.59 o 
   7   0  12      178.06      191.10      8.23 o 
   8   0  12      971.60      886.11     20.26 o 
   9   0  12        0.05        1.86      2.33 o 
  10   0  12       34.71       37.27      6.06 o 
 -15   1  12        4.83        6.37      2.05 o 
 -14   1  12        8.94        6.52      2.91 o 
 -13   1  12      216.67      213.52     10.04 o 
 -12   1  12       59.87       62.52      5.80 o 
 -11   1  12        5.60        3.26      2.31 o 
 -10   1  12        0.40       -0.93      3.03 o 
  -9   1  12        0.13        1.82      1.33 o 
  -8   1  12      311.43      296.14      5.95 o 
  -7   1  12      544.02      488.94      7.46 o 
  -6   1  12       17.59       14.22      1.46 o 
  -5   1  12      239.43      217.09      4.87 o 
  -4   1  12       37.42       36.10      2.77 o 
  -3   1  12      149.13      165.96      5.28 o 
  -2   1  12       21.15       20.91      2.12 o 
  -1   1  12     4823.72     4683.84     27.25 o 
   0   1  12      289.84      282.10      5.92 o 
   1   1  12     1499.55     1482.04     13.46 o 
   2   1  12     1685.17     1730.08     14.60 o 
   3   1  12       62.19       42.10      2.82 o 
   4   1  12       68.94       99.26      4.03 o 
   5   1  12      295.45      313.36      7.10 o 
   6   1  12       91.06       74.99      3.23 o 
   7   1  12       85.80       77.52      3.08 o 
   8   1  12      703.95      673.63     10.19 o 
   9   1  12      462.86      454.56      9.80 o 
  10   1  12        5.51        2.90      2.12 o 
 -15   2  12       51.35       71.11      5.11 o 
 -14   2  12       30.08       23.41      3.01 o 
 -13   2  12       47.11       42.87      3.77 o 
 -12   2  12      105.05      106.25      6.42 o 
 -11   2  12       41.89       61.81      5.08 o 
 -10   2  12       82.84       71.23      3.44 o 
  -9   2  12      426.33      395.15      6.57 o 
  -8   2  12        1.24        1.47      0.80 o 
  -7   2  12      763.90      817.72      8.75 o 
  -6   2  12     1046.38     1063.51     11.59 o 
  -5   2  12        3.39        3.01      1.34 o 
  -4   2  12      139.20      122.24      4.50 o 
  -3   2  12       76.37       70.19      5.13 o 
  -2   2  12     3060.62     2984.15     22.45 o 
  -1   2  12     1506.05     1464.94     13.59 o 
   0   2  12       33.34       33.80      1.84 o 
   1   2  12      880.47      896.23      9.02 o 
   2   2  12      943.68      853.52     12.32 o 
   3   2  12     1020.82      976.66     12.78 o 
   4   2  12        4.07        5.90      1.22 o 
   5   2  12       29.38       33.41      2.50 o 
   6   2  12       18.35       16.05      1.71 o 
   7   2  12      464.46      465.51      8.43 o 
   8   2  12      606.85      587.50     10.97 o 
   9   2  12       55.53       77.71      5.19 o 
  10   2  12       15.84       13.26      3.45 o 
 -14   3  12        0.07        0.16      2.05 o 
 -13   3  12      149.64      151.44      6.86 o 
 -12   3  12       95.78       93.44      4.44 o 
 -11   3  12       10.25        7.82      1.54 o 
 -10   3  12       18.68       16.98      1.95 o 
  -9   3  12        0.02        1.32      1.78 o 
  -8   3  12      152.86      140.64      4.98 o 
  -7   3  12      402.85      390.88      7.74 o 
  -6   3  12        1.48        3.20      1.27 o 
  -5   3  12      448.22      415.01      7.72 o 
  -4   3  12       19.48       15.91      1.65 o 
  -3   3  12      447.77      441.90      7.87 o 
  -2   3  12        1.55        2.31      1.28 o 
  -1   3  12     3104.61     2966.38     25.95 o 
   0   3  12        0.25        1.44      1.57 o 
   1   3  12     1355.18     1320.69     27.31 o 
   2   3  12     1540.51     1501.07     19.21 o 
   3   3  12       60.71       57.92      3.16 o 
   4   3  12      365.00      379.42      8.16 o 
   5   3  12      101.18      113.46      4.61 o 
   6   3  12        8.01        7.92      1.40 o 
   7   3  12       49.84       47.32      3.28 o 
   8   3  12      762.61      740.28     12.85 o 
   9   3  12      252.75      260.45      7.96 o 
 -13   4  12        3.89        3.98      2.12 o 
 -12   4  12       18.60       23.87      3.38 o 
 -11   4  12       16.80       16.67      2.49 o 
 -10   4  12       43.50       45.21      3.92 o 
  -9   4  12      108.61      101.01      5.27 o 
  -8   4  12        3.48        2.21      2.00 o 
  -7   4  12      121.26      134.98      4.80 o 
  -6   4  12      536.14      502.01      9.24 o 
  -5   4  12       14.00       15.04      1.89 o 
  -4   4  12      221.99      221.24      5.27 o 
  -3   4  12        2.01        4.50      1.27 o 
  -2   4  12     1051.44     1033.11     14.65 o 
  -1   4  12      911.15      910.24     14.49 o 
   0   4  12       24.21       20.48      2.57 o 
   1   4  12      186.39      198.01      6.16 o 
   2   4  12      289.32      277.21      8.51 o 
   3   4  12      429.91      452.48     11.10 o 
   4   4  12        0.82        1.15      1.25 o 
   5   4  12      163.14      150.90      5.62 o 
   6   4  12       36.53       31.99      2.78 o 
   7   4  12      227.74      223.42      7.23 o 
   8   4  12      378.60      362.91      9.46 o 
 -12   5  12       91.13       95.05     13.97 o 
 -11   5  12        0.41        3.41      1.97 o 
 -10   5  12       61.33       71.97      4.96 o 
  -9   5  12       31.70       35.77      3.54 o 
  -8   5  12       40.06       48.11      3.90 o 
  -7   5  12       29.05       25.33      2.38 o 
  -6   5  12        0.75        3.01      1.34 o 
  -5   5  12       67.08       59.54      3.36 o 
  -4   5  12       26.68       29.93      2.17 o 
  -3   5  12       12.72       17.73      2.23 o 
  -2   5  12       28.95       25.51      2.84 o 
  -1   5  12      271.73      257.83      8.12 o 
   0   5  12        2.21        2.67      1.37 o 
   1   5  12      107.55      102.70      4.83 o 
   2   5  12      332.19      316.40      9.67 o 
   3   5  12      102.88       96.64      5.63 o 
   4   5  12       94.98      101.86      5.81 o 
   5   5  12      192.18      200.79      8.15 o 
   6   5  12        3.64       -2.31      2.31 o 
   7   5  12        4.83        7.73      2.32 o 
 -10   6  12       51.10       50.61      9.32 o 
  -9   6  12       43.32       43.71      6.75 o 
  -8   6  12        1.50        6.08      2.79 o 
  -7   6  12       33.78       42.82      4.77 o 
  -6   6  12      116.28      111.39      5.82 o 
  -5   6  12       14.62       17.38      2.59 o 
  -4   6  12      160.28      167.93      7.08 o 
  -3   6  12       51.68       50.11      4.21 o 
  -2   6  12      194.66      195.25      7.46 o 
  -1   6  12      115.46      118.62      5.88 o 
   0   6  12        2.26        3.22      1.82 o 
   1   6  12       76.06       80.46      4.48 o 
   2   6  12       57.28       56.94      4.57 o 
   3   6  12       31.32       36.84      3.85 o 
   4   6  12        2.72        1.74      1.78 o 
   5   6  12      120.99      118.69      6.71 o 
  -6   7  12       24.98       32.09      4.58 o 
  -5   7  12       54.63       57.18      4.48 o 
  -4   7  12       67.72       72.26      5.02 o 
  -3   7  12       10.93       18.52      3.04 o 
  -2   7  12       64.94       68.22      6.09 o 
  -1   7  12       65.10       64.96      6.09 o 
   0   7  12        0.19        0.80      1.69 o 
   1   7  12       51.00       52.10      3.90 o 
 -15   1  13        3.09        7.62      3.01 o 
 -14   1  13        4.05        6.36      4.89 o 
 -13   1  13        1.76       -0.47      4.66 o 
 -12   1  13       16.34       13.70      2.79 o 
 -11   1  13        4.72        3.96      2.31 o 
 -10   1  13        7.91        8.54      2.45 o 
  -9   1  13        2.36        2.73      1.36 o 
  -8   1  13        8.10        4.35      1.45 o 
  -7   1  13       10.61        7.28      1.78 o 
  -6   1  13        9.12        9.48      1.31 o 
  -5   1  13       16.31       17.60      2.15 o 
  -4   1  13        0.43       -0.29      1.47 o 
  -3   1  13       19.58       18.87      2.05 o 
  -2   1  13        0.22        2.44      1.42 o 
  -1   1  13       14.10       19.11      2.74 o 
   0   1  13        0.00        1.26      1.09 o 
   1   1  13       61.06       60.08      2.97 o 
   2   1  13       17.37       14.57      1.61 o 
   3   1  13        2.17        2.55      1.42 o 
   4   1  13       13.33       11.56      2.62 o 
   5   1  13        8.43        7.00      1.37 o 
   6   1  13        5.55        8.68      1.61 o 
   7   1  13        7.19        6.60      1.30 o 
   8   1  13        6.95        2.59      1.75 o 
   9   1  13       15.57       15.56      2.15 o 
  10   1  13        0.06        1.05      5.12 o 
 -15   2  13        0.60        2.50      2.57 o 
 -14   2  13       24.91       27.95      7.69 o 
 -13   2  13        4.60        2.65      2.12 o 
 -12   2  13        0.64       -0.07      2.12 o 
 -11   2  13        0.07        0.93      2.24 o 
 -10   2  13       17.53       16.12      2.34 o 
  -9   2  13       13.55       12.19      1.50 o 
  -8   2  13        7.55        4.96      1.34 o 
  -7   2  13        8.26        9.79      1.57 o 
  -6   2  13       58.65       56.52      2.93 o 
  -5   2  13       23.02       16.47      1.65 o 
  -4   2  13       32.21       34.08      2.86 o 
  -3   2  13      192.46      182.82      5.99 o 
  -2   2  13      375.73      357.69      8.15 o 
  -1   2  13        2.27        3.41      1.25 o 
   0   2  13        6.07        4.32      1.30 o 
   1   2  13       41.47       47.02      2.63 o 
   2   2  13       39.56       42.98      2.75 o 
   3   2  13       17.80       13.96      1.74 o 
   4   2  13       60.99       52.94      3.13 o 
   5   2  13        7.33        9.44      1.41 o 
   6   2  13       46.21       47.34      2.84 o 
   7   2  13        0.22        2.78      1.30 o 
   8   2  13        1.43        3.70      1.78 o 
   9   2  13        0.18        1.55      1.88 o 
 -14   3  13        2.70        3.56      2.79 o 
 -13   3  13       17.82       16.54      3.45 o 
 -12   3  13       21.74       15.58      3.12 o 
 -11   3  13       52.71       58.43      5.43 o 
 -10   3  13        1.08        2.41      1.62 o 
  -9   3  13        8.44        7.31      1.78 o 
  -8   3  13        0.45       -0.51      1.06 o 
  -7   3  13        8.01       12.79      1.84 o 
  -6   3  13       10.94       13.84      1.74 o 
  -5   3  13       17.46       18.64      1.93 o 
  -4   3  13        0.61        1.68      1.21 o 
  -3   3  13      554.37      511.54      8.78 o 
  -2   3  13       20.98       22.57      2.42 o 
  -1   3  13       16.63       21.36      2.06 o 
   0   3  13       33.76       35.41      3.20 o 
   1   3  13      534.84      536.12     13.51 o 
   2   3  13        3.13        5.12      1.88 o 
   3   3  13        0.19       -0.24      1.41 o 
   4   3  13        7.01        6.31      1.50 o 
   5   3  13       44.50       41.96      2.99 o 
   6   3  13       85.38       79.56      4.34 o 
   7   3  13       63.88       67.70      4.12 o 
   8   3  13       22.25       25.28      2.81 o 
 -13   4  13        0.04       -2.39      2.56 o 
 -12   4  13        7.84       16.97      2.84 o 
 -11   4  13       12.32       11.91      2.29 o 
 -10   4  13        0.35       -0.02      1.69 o 
  -9   4  13       58.63       57.90      4.17 o 
  -8   4  13       16.86       24.89      2.77 o 
  -7   4  13        0.97        3.00      1.56 o 
  -6   4  13        2.73        4.77      1.55 o 
  -5   4  13       19.09       14.85      1.97 o 
  -4   4  13      260.93      250.13      6.62 o 
  -3   4  13      288.87      276.90      6.81 o 
  -2   4  13      212.33      209.42      6.01 o 
  -1   4  13        5.26        7.62      1.96 o 
   0   4  13      117.99      114.10      5.63 o 
   1   4  13      109.20      101.81      5.37 o 
   2   4  13       18.07       19.28      2.40 o 
   3   4  13       14.15       14.85      2.20 o 
   4   4  13       68.41       70.00      5.24 o 
   5   4  13        7.38        3.71      2.41 o 
   6   4  13       59.90       56.60      4.56 o 
   7   4  13        0.15        0.10      1.72 o 
 -11   5  13       36.24       44.38      4.02 o 
 -10   5  13        0.08       -0.16      1.61 o 
  -9   5  13       14.16        6.43      2.02 o 
  -8   5  13        0.91        1.67      1.64 o 
  -7   5  13       11.86       12.61      1.93 o 
  -6   5  13        4.53        3.43      1.40 o 
  -5   5  13       10.49       11.88      1.97 o 
  -4   5  13       24.48       30.02      2.32 o 
  -3   5  13      462.28      489.31     17.73 o 
  -2   5  13        3.69        3.93      2.24 o 
  -1   5  13       20.00       25.58      3.04 o 
   0   5  13        1.66        3.58      1.78 o 
   1   5  13      343.41      322.93      8.49 o 
   2   5  13       19.47       21.95      2.55 o 
   3   5  13        0.27        1.86      1.88 o 
   4   5  13       36.60       30.87      3.35 o 
   5   5  13       66.76       54.10      4.63 o 
   6   5  13       47.52       47.93      4.36 o 
  -9   6  13       18.95       24.43      8.38 o 
  -8   6  13       11.61       11.06      3.49 o 
  -7   6  13        1.75        5.10      2.79 o 
  -6   6  13        1.26       -0.47      1.88 o 
  -5   6  13        6.00        4.69      2.08 o 
  -4   6  13      100.50      102.16      5.73 o 
  -3   6  13      132.00      137.88      8.06 o 
  -2   6  13      128.35      131.16      6.42 o 
  -1   6  13       35.49       36.24      3.63 o 
   0   6  13       69.23       69.31      4.83 o 
   1   6  13       22.75       28.38      3.36 o 
   2   6  13       11.15        9.95      1.79 o 
   3   6  13       17.02       16.40      2.84 o 
   4   6  13       19.40       22.82      3.31 o 
  -4   7  13       22.32       20.15      3.29 o 
  -3   7  13      132.67      141.55     12.81 o 
  -2   7  13        6.09       16.63      3.95 o 
 -15   0  14       11.57       17.48      6.06 o 
 -14   0  14      106.75      131.83     12.11 o 
 -13   0  14        6.54       12.58      4.66 o 
 -12   0  14       11.97       12.11      4.66 o 
 -11   0  14       62.30       62.88      7.92 o 
 -10   0  14      237.98      234.30     13.97 o 
  -9   0  14      204.97      177.48     11.65 o 
  -8   0  14       89.38      102.48      8.85 o 
  -7   0  14      932.65      917.19     25.15 o 
  -6   0  14       55.82       68.94      6.99 o 
  -5   0  14      712.65      706.64     20.96 o 
  -4   0  14      490.50      472.80     16.77 o 
  -3   0  14      579.57      617.67     18.63 o 
  -2   0  14     1398.32     1367.63     27.02 o 
  -1   0  14      978.70      967.03     22.36 o 
   0   0  14      353.99      366.26     14.91 o 
   1   0  14      164.72      134.03      6.37 o 
   2   0  14      958.19      954.60     16.89 o 
   3   0  14      542.32      523.74     12.52 o 
   4   0  14       28.20       26.72      3.73 o 
   5   0  14        5.71        6.81      3.26 o 
   6   0  14      161.20      139.03      7.55 o 
   7   0  14      204.41      207.01      9.38 o 
   8   0  14      121.21      131.36      7.74 o 
   9   0  14       12.67       16.77      5.12 o 
 -14   1  14        0.04        6.65      2.45 o 
 -13   1  14      125.50      161.16      9.01 o 
 -12   1  14        0.41        0.18      3.73 o 
 -11   1  14       81.33       58.66      5.43 o 
 -10   1  14       10.95        4.98      1.69 o 
  -9   1  14      164.25      190.42      6.76 o 
  -8   1  14      504.14      524.42     12.21 o 
  -7   1  14        2.61        0.23      1.65 o 
  -6   1  14        9.88        5.05      1.29 o 
  -5   1  14      566.43      503.12     10.21 o 
  -4   1  14     1950.93     1891.62     19.52 o 
  -3   1  14      264.35      269.20      7.25 o 
  -2   1  14        1.60        1.71      1.34 o 
  -1   1  14      992.95      945.42     13.52 o 
   0   1  14        7.44        7.08      1.69 o 
   1   1  14      243.45      257.04      6.23 o 
   2   1  14      312.39      336.97      8.81 o 
   3   1  14      132.19      122.48      4.68 o 
   4   1  14       12.42       16.27      2.01 o 
   5   1  14      356.63      353.11      8.17 o 
   6   1  14      729.81      708.05     12.10 o 
   7   1  14        2.54        2.46      1.27 o 
   8   1  14       16.36       13.14      2.91 o 
   9   1  14       42.12       45.19      4.94 o 
 -14   2  14       78.63       93.19      7.41 o 
 -13   2  14        2.58        4.89      2.57 o 
 -12   2  14       16.80       23.13      3.91 o 
 -11   2  14       26.66       30.33      3.38 o 
 -10   2  14      162.69      150.94      8.06 o 
  -9   2  14      217.72      205.04      6.99 o 
  -8   2  14       33.40       41.82      3.35 o 
  -7   2  14      890.19      862.77     11.32 o 
  -6   2  14        1.91        1.20      1.13 o 
  -5   2  14      719.59      703.82     12.95 o 
  -4   2  14      616.98      598.25     11.17 o 
  -3   2  14      517.45      517.70     10.25 o 
  -2   2  14      378.42      394.97      9.78 o 
  -1   2  14      867.15      851.69     11.22 o 
   0   2  14      864.37      860.80     11.27 o 
   1   2  14      124.70      115.93      5.44 o 
   2   2  14     1539.90     1468.55     18.96 o 
   3   2  14      562.80      540.42      9.55 o 
   4   2  14       51.05       56.01      3.31 o 
   5   2  14       63.94       61.45      3.21 o 
   6   2  14      383.87      342.78      8.90 o 
   7   2  14      345.38      344.98      7.73 o 
   8   2  14       17.91       29.08      3.29 o 
 -13   3  14       43.88       45.48      5.24 o 
 -12   3  14        1.50        2.76      2.12 o 
 -11   3  14       24.77       17.49      3.45 o 
 -10   3  14        3.80        1.63      2.31 o 
  -9   3  14       26.71       31.78      3.08 o 
  -8   3  14      279.84      276.09      6.99 o 
  -7   3  14        3.16        7.02      1.42 o 
  -6   3  14       32.75       31.08      2.55 o 
  -5   3  14       94.96       78.84      3.63 o 
  -4   3  14     1402.40     1339.46     17.12 o 
  -3   3  14      635.83      639.20     11.71 o 
  -2   3  14        0.10        0.47      1.21 o 
  -1   3  14        4.68        7.38      1.78 o 
   0   3  14        2.22        1.55      2.49 o 
   1   3  14      501.67      508.56     11.54 o 
   2   3  14      196.13      191.63      7.25 o 
   3   3  14       20.99       23.00      2.74 o 
   4   3  14        3.07        4.60      1.57 o 
   5   3  14      529.64      527.76     10.69 o 
   6   3  14      657.47      646.15     14.30 o 
   7   3  14       44.33       50.73      4.03 o 
   8   3  14       52.90       48.40      3.60 o 
 -12   4  14       26.19       31.23      6.99 o 
 -11   4  14       10.85        9.28      5.12 o 
 -10   4  14       70.64       65.25      4.52 o 
  -9   4  14       83.08       75.46      4.83 o 
  -8   4  14       13.04       18.53      2.53 o 
  -7   4  14      302.88      296.83      7.55 o 
  -6   4  14        1.11        1.22      1.33 o 
  -5   4  14      170.55      169.72      5.58 o 
  -4   4  14      162.47      169.75      6.61 o 
  -3   4  14       47.89       55.39      3.35 o 
  -2   4  14      107.08      114.16      5.53 o 
  -1   4  14      209.59      194.23      7.33 o 
   0   4  14      367.23      369.34     10.11 o 
   1   4  14       14.90       19.55      2.77 o 
   2   4  14      507.03      491.30     12.08 o 
   3   4  14      422.95      425.09      9.82 o 
   4   4  14       10.58       11.78      2.11 o 
   5   4  14      107.24      115.51      6.25 o 
   6   4  14      141.98      151.92      7.42 o 
 -11   5  14       11.84       10.74      3.62 o 
 -10   5  14        1.22        3.27      1.84 o 
  -9   5  14        5.30        4.49      1.75 o 
  -8   5  14       42.78       37.90      3.65 o 
  -7   5  14        4.18        6.78      1.64 o 
  -6   5  14       17.16       19.21      2.29 o 
  -5   5  14       49.15       53.63      3.54 o 
  -4   5  14      515.05      509.31     14.98 o 
  -3   5  14      193.26      200.60      7.50 o 
  -2   5  14        3.79        7.43      2.08 o 
  -1   5  14       20.70       22.05      3.48 o 
   0   5  14        4.03        6.53      2.12 o 
   1   5  14       46.80       52.61      4.39 o 
   2   5  14       18.78       20.48      2.55 o 
   3   5  14        2.77        2.21      1.63 o 
   4   5  14        0.11       -0.70      2.08 o 
   5   5  14      106.48      105.64      6.34 o 
  -8   6  14       26.44       34.72      4.61 o 
  -7   6  14      104.62      109.60      8.15 o 
  -6   6  14        1.14       -0.38      2.77 o 
  -5   6  14       46.73       53.53      4.39 o 
  -4   6  14        0.19        5.62      2.57 o 
  -3   6  14       10.37       17.43      3.45 o 
  -2   6  14       53.14       56.43      4.52 o 
  -1   6  14      116.74      123.10      6.34 o 
   0   6  14       67.57       72.17      5.70 o 
   1   6  14       34.22       34.64      3.65 o 
   2   6  14       65.91       61.29      4.29 o 
 -14   1  15        0.29        1.01      2.79 o 
 -13   1  15        0.94        2.24      2.45 o 
 -12   1  15        0.52        3.51      2.79 o 
 -11   1  15        2.32       -0.20      2.24 o 
 -10   1  15        0.42       -1.33      1.99 o 
  -9   1  15        0.00       -0.90      1.51 o 
  -8   1  15       32.34       28.59      2.93 o 
  -7   1  15       17.08       21.12      3.04 o 
  -6   1  15        5.33        5.90      1.88 o 
  -5   1  15        4.94        2.43      1.57 o 
  -4   1  15       16.27       15.26      2.23 o 
  -3   1  15      109.60      110.59      5.02 o 
  -2   1  15       28.40       28.67      2.66 o 
  -1   1  15       24.80       23.27      2.50 o 
   0   1  15       15.73       16.03      2.05 o 
   1   1  15       86.03       80.34      4.24 o 
   2   1  15        0.80        2.17      1.61 o 
   3   1  15        0.69        1.18      1.24 o 
   4   1  15        7.66        4.92      1.57 o 
   5   1  15        3.03        2.79      1.40 o 
   6   1  15        1.69        0.64      1.50 o 
   7   1  15        0.17        0.37      1.37 o 
   8   1  15        1.15       -1.50      2.17 o 
 -14   2  15        0.61        3.04      2.67 o 
 -13   2  15        0.00       -2.00      2.79 o 
 -12   2  15        1.62       -0.80      4.19 o 
 -11   2  15        1.87        3.98      2.12 o 
 -10   2  15        6.56       10.86      3.12 o 
  -9   2  15        0.02        0.91      1.76 o 
  -8   2  15        1.38        4.13      1.36 o 
  -7   2  15        3.18        2.39      2.07 o 
  -6   2  15        1.36        0.93      1.76 o 
  -5   2  15      111.90      105.20      4.93 o 
  -4   2  15       63.92       65.99      4.10 o 
  -3   2  15        0.32        1.78      1.56 o 
  -2   2  15        4.81        6.86      1.48 o 
  -1   2  15       27.98       28.66      2.72 o 
   0   2  15        4.52        6.90      2.87 o 
   1   2  15       21.48       22.53      2.77 o 
   2   2  15       33.66       30.36      4.19 o 
   3   2  15       10.21       12.36      2.17 o 
   4   2  15       29.37       24.11      3.01 o 
   5   2  15       34.78       33.95      2.99 o 
   6   2  15       62.69       61.58      3.40 o 
   7   2  15       30.79       36.01      3.06 o 
 -13   3  15        4.49       -0.02      6.06 o 
 -12   3  15       20.57       15.16      3.45 o 
 -11   3  15        5.64        9.48      2.79 o 
 -10   3  15       16.03       22.49      4.66 o 
  -9   3  15        7.94       12.58      3.12 o 
  -8   3  15       36.50       34.15      3.88 o 
  -7   3  15       14.85       18.88      2.22 o 
  -6   3  15      148.35      147.88      5.16 o 
  -5   3  15       14.17       17.43      2.46 o 
  -4   3  15       17.55       15.42      2.19 o 
  -3   3  15      139.33      133.16      5.68 o 
  -2   3  15       62.35       52.15      3.92 o 
  -1   3  15        0.04        0.07      1.36 o 
   0   3  15       79.35       75.60      4.66 o 
   1   3  15      112.42      110.50      5.73 o 
   2   3  15       14.94       14.46      2.39 o 
   3   3  15       15.05       16.56      2.74 o 
   4   3  15       81.37       73.41      4.90 o 
   5   3  15        1.06        1.01      3.09 o 
   6   3  15       30.35       38.62      6.49 o 
   7   3  15        0.33        1.12      2.15 o 
 -12   4  15        2.94        6.78      3.96 o 
 -11   4  15        1.90       -2.06      2.24 o 
 -10   4  15        8.39       13.04      3.12 o 
  -9   4  15       29.03       40.09      3.63 o 
  -8   4  15        0.95        4.75      1.89 o 
  -7   4  15       51.70       51.06      3.25 o 
  -6   4  15       28.12       28.03      2.60 o 
  -5   4  15      282.45      277.36      8.68 o 
  -4   4  15       22.30       22.91      2.66 o 
  -3   4  15       15.46       17.68      3.12 o 
  -2   4  15       13.96       16.51      2.79 o 
  -1   4  15       72.70       72.15      4.66 o 
   0   4  15       88.83       96.76      5.55 o 
   1   4  15       47.63       51.74      4.29 o 
   2   4  15       11.73       13.99      3.84 o 
   3   4  15       13.28       19.33      3.20 o 
   4   4  15       79.72       71.30      5.39 o 
   5   4  15       67.74       71.23      4.39 o 
 -10   5  15       23.15       25.03      3.15 o 
  -9   5  15       19.31       19.78      3.13 o 
  -8   5  15       25.12       24.50      3.04 o 
  -7   5  15        6.81       10.52      2.29 o 
  -6   5  15      155.08      145.46      5.82 o 
  -5   5  15       27.76       30.79      2.83 o 
  -4   5  15       17.08       17.04      3.45 o 
  -3   5  15       65.85       71.50      4.79 o 
  -2   5  15       16.13       14.23      2.50 o 
  -1   5  15        0.84        0.10      1.57 o 
   0   5  15       35.32       32.07      3.48 o 
   1   5  15       55.56       59.06      4.80 o 
   2   5  15        0.00       -1.93      1.93 o 
   3   5  15       15.87       11.77      2.66 o 
  -6   6  15        2.80       -1.63      2.31 o 
  -5   6  15       89.26       96.92      5.90 o 
  -4   6  15       28.48       28.48      4.24 o 
  -3   6  15       14.90       20.74      6.75 o 
  -2   6  15        1.77        3.37      2.28 o 
  -1   6  15       50.37       47.42      4.29 o 
   0   6  15       35.14       36.54      4.03 o 
 -13   0  16        1.39        6.99      4.19 o 
 -12   0  16        2.23       16.30      5.59 o 
 -11   0  16       25.53       40.06      6.99 o 
 -10   0  16      209.42      211.95     13.97 o 
  -9   0  16       42.97       45.65      6.99 o 
  -8   0  16      145.15      127.63     10.25 o 
  -7   0  16      225.16      205.42     12.58 o 
  -6   0  16      462.75      459.76     18.63 o 
  -5   0  16      103.37      116.45      9.32 o 
  -4   0  16        6.07       -1.86      2.33 o 
  -3   0  16      266.27      259.92     13.04 o 
  -2   0  16      288.11      265.97      9.82 o 
  -1   0  16      632.53      643.53     15.06 o 
   0   0  16      207.07      219.76      8.95 o 
   1   0  16        0.77        1.86      2.56 o 
   2   0  16       33.71       29.68      6.75 o 
   3   0  16      408.12      386.63     18.63 o 
   4   0  16      976.93     1051.81     30.74 o 
   5   0  16      273.65      307.90     16.77 o 
   6   0  16       87.99       88.97      9.32 o 
   7   0  16      210.56      218.74     21.19 o 
 -13   1  16        0.63       -1.69      3.96 o 
 -12   1  16       72.59       70.76      6.42 o 
 -11   1  16      184.43      186.07     15.37 o 
 -10   1  16        0.10       -0.43      1.90 o 
  -9   1  16      279.94      263.40      9.28 o 
  -8   1  16      135.27      117.93      5.72 o 
  -7   1  16      550.41      483.00     11.20 o 
  -6   1  16      408.79      361.97      9.58 o 
  -5   1  16       34.30       44.05      4.33 o 
  -4   1  16        6.86        6.97      1.84 o 
  -3   1  16       17.42       15.36      2.32 o 
  -2   1  16      249.97      267.44      9.79 o 
  -1   1  16        7.18       13.34      2.21 o 
   0   1  16      583.18      561.12     11.23 o 
   1   1  16       86.91       92.73      6.15 o 
   2   1  16       92.73      101.05      5.28 o 
   3   1  16       35.49       37.73      3.01 o 
   4   1  16      462.97      474.48     12.00 o 
   5   1  16      344.20      331.81     10.40 o 
   6   1  16       82.53       74.48      4.33 o 
   7   1  16       71.89       83.84      4.65 o 
 -13   2  16        0.39        3.32      3.03 o 
 -12   2  16        1.79        4.43      2.64 o 
 -11   2  16       12.93       22.04      3.91 o 
 -10   2  16      133.92      117.19      7.58 o 
  -9   2  16       14.35       12.98      2.73 o 
  -8   2  16       81.18       71.53      4.99 o 
  -7   2  16       71.34       61.06      4.29 o 
  -6   2  16      359.73      362.78      9.66 o 
  -5   2  16      169.24      187.79      6.90 o 
  -4   2  16        0.19        1.42      1.57 o 
  -3   2  16       27.06       28.03      2.86 o 
  -2   2  16       83.65       82.05      4.52 o 
  -1   2  16      758.51      737.49     40.29 o 
   0   2  16      379.49      366.91      9.94 o 
   1   2  16       30.00       38.49      3.67 o 
   2   2  16       27.50       28.85      3.20 o 
   3   2  16      413.30      401.12     10.86 o 
   4   2  16     1256.73     1288.41     18.09 o 
   5   2  16      148.25      157.12      6.09 o 
   6   2  16        0.92       -0.17      1.75 o 
 -12   3  16       37.35       39.73      4.91 o 
 -11   3  16      113.64      103.93      7.58 o 
 -10   3  16        0.10       -2.01      2.12 o 
  -9   3  16      141.29      140.01      8.23 o 
  -8   3  16       25.73       24.03      2.50 o 
  -7   3  16      295.10      278.32      8.78 o 
  -6   3  16      295.37      277.81      8.68 o 
  -5   3  16       22.18       28.57      3.88 o 
  -4   3  16        9.29        8.80      3.31 o 
  -3   3  16        0.03       -0.93      3.73 o 
  -2   3  16      238.42      241.28     14.91 o 
  -1   3  16       20.70       20.13      4.08 o 
   0   3  16      265.39      239.00      8.30 o 
   1   3  16      214.69      199.33      7.77 o 
   2   3  16       46.34       59.43      4.56 o 
   3   3  16      160.51      160.33      7.16 o 
   4   3  16      279.36      272.38      9.55 o 
   5   3  16      499.16      534.47     13.49 o 
 -11   4  16        7.38        8.66      3.73 o 
 -10   4  16       36.18       34.10      6.29 o 
  -9   4  16        8.33        8.06      2.57 o 
  -8   4  16       18.10       16.07      3.29 o 
  -7   4  16        9.32       10.99      1.93 o 
  -6   4  16      245.79      259.43      8.69 o 
  -5   4  16       51.06       54.28      4.17 o 
  -4   4  16        0.01       -1.69      1.69 o 
  -3   4  16        0.80        0.47      2.33 o 
  -2   4  16       20.17       23.20      3.76 o 
  -1   4  16      233.29      237.75      8.61 o 
   0   4  16      151.07      155.44      7.06 o 
   1   4  16        1.43        5.86      2.29 o 
   2   4  16       50.77       52.13      4.46 o 
   3   4  16      122.13      130.18      6.80 o 
   4   4  16      506.29      550.61     19.88 o 
  -8   5  16        1.54        3.28      1.97 o 
  -7   5  16      160.15      159.90      6.22 o 
  -6   5  16       51.41       50.51      3.66 o 
  -5   5  16       73.61       86.86      8.15 o 
  -4   5  16       14.15       13.12      5.36 o 
  -3   5  16       27.85       26.29      3.15 o 
  -2   5  16       42.30       44.84      3.87 o 
  -1   5  16       32.10       36.97      3.83 o 
   0   5  16       10.88        7.46      2.02 o 
   1   5  16       23.21       19.22      2.96 o 
   2   5  16        1.16        1.57      1.78 o 
 -13   1  17        0.11       10.16      3.45 o 
 -12   1  17        2.60        2.10      2.64 o 
 -11   1  17        0.02        4.22      2.57 o 
 -10   1  17       17.02       21.49      3.58 o 
  -9   1  17        0.22        1.25      1.90 o 
  -8   1  17        3.47        3.58      1.89 o 
  -7   1  17        5.24        6.92      1.79 o 
  -6   1  17        6.20        2.75      1.78 o 
  -5   1  17        0.60        0.48      1.84 o 
  -4   1  17        7.03        8.79      1.69 o 
  -3   1  17        2.57        2.11      1.81 o 
  -2   1  17        4.34        3.43      1.79 o 
  -1   1  17        0.08        1.89      1.47 o 
   0   1  17       14.70       16.06      3.29 o 
   1   1  17       25.29       26.06      3.40 o 
   2   1  17        5.93        5.45      2.07 o 
   3   1  17        0.33        1.55      2.45 o 
   4   1  17       11.33       13.40      2.53 o 
   5   1  17        2.87        0.00      1.78 o 
   6   1  17        5.20        0.71      3.73 o 
 -12   2  17       15.76       13.29      2.86 o 
 -11   2  17        0.33       -1.63      2.64 o 
 -10   2  17        2.28        2.58      6.52 o 
  -9   2  17       22.40       20.23      4.02 o 
  -8   2  17        0.10       -2.12      2.12 o 
  -7   2  17       10.61        7.24      2.26 o 
  -6   2  17        0.26       -0.33      2.60 o 
  -5   2  17      125.50      120.59      5.90 o 
  -4   2  17        0.11       -1.51      1.51 o 
  -3   2  17        5.98        8.84      2.02 o 
  -2   2  17       16.71       13.94      2.79 o 
  -1   2  17       14.61       11.20      2.79 o 
   0   2  17       21.04       22.32      3.78 o 
   1   2  17        2.59        3.43      1.57 o 
   2   2  17       15.83       19.80      3.13 o 
   3   2  17       28.86       39.46      3.75 o 
   4   2  17        0.78        0.62      1.33 o 
   5   2  17        3.29        3.96      1.79 o 
 -11   3  17        2.30        4.43      3.03 o 
 -10   3  17       29.88       30.29      5.82 o 
  -9   3  17        4.89        5.21      2.57 o 
  -8   3  17        3.11        1.21      1.69 o 
  -7   3  17       17.55       15.86      2.47 o 
  -6   3  17        1.74        1.98      1.69 o 
  -5   3  17       22.80       30.54      3.32 o 
  -4   3  17        1.95        2.33      2.64 o 
  -3   3  17       51.04       45.64      5.59 o 
  -2   3  17      101.28       93.49      6.59 o 
  -1   3  17       49.41       46.43      7.92 o 
   0   3  17       22.32       25.11      3.31 o 
   1   3  17       24.58       24.32      3.27 o 
   2   3  17       46.06       41.04      4.21 o 
   3   3  17       48.57       50.03      4.36 o 
   4   3  17       69.25       65.60      4.99 o 
 -10   4  17        5.73        6.91      3.12 o 
  -9   4  17        3.27        3.90      2.57 o 
  -8   4  17        0.20        3.48      2.45 o 
  -7   4  17        0.14        2.57      1.84 o 
  -6   4  17        3.51        5.16      1.96 o 
  -5   4  17       64.24       55.73      4.29 o 
  -4   4  17        5.59        6.22      2.79 o 
  -3   4  17       69.51       85.60      7.92 o 
  -2   4  17       74.29       81.10      6.56 o 
  -1   4  17        0.03        0.01      1.84 o 
   0   4  17        1.84        1.15      1.96 o 
   1   4  17       27.32       33.83      3.94 o 
   2   4  17       77.75       79.56      5.54 o 
   3   4  17       33.69       42.54      4.25 o 
  -7   5  17       14.85       16.03      3.69 o 
  -6   5  17        4.95        8.60      2.67 o 
  -5   5  17       21.73       20.25      3.78 o 
  -4   5  17        7.70        5.59      3.49 o 
  -3   5  17       17.24       20.59      3.91 o 
  -2   5  17       85.17       97.38      5.82 o 
  -1   5  17       40.55       40.46      4.08 o 
   0   5  17       11.52       18.72      3.05 o 
 -12   0  18        0.00        4.19      2.79 o 
 -11   0  18      144.62      163.97     13.51 o 
 -10   0  18        0.13        2.33      3.73 o 
  -9   0  18      159.15      159.77     12.58 o 
  -8   0  18      159.76      127.63     11.18 o 
  -7   0  18        4.12       11.65      4.19 o 
  -6   0  18       96.41       98.75      9.78 o 
  -5   0  18       43.14       40.99      6.06 o 
  -4   0  18      216.73      205.25      9.35 o 
  -3   0  18        0.74        3.12      2.12 o 
  -2   0  18       90.99       82.66      5.90 o 
  -1   0  18        7.47        6.36      3.03 o 
   0   0  18      121.18      130.10      7.36 o 
   1   0  18      106.75      133.22     12.11 o 
   2   0  18      354.57      365.20     19.56 o 
   3   0  18       77.94       73.13      9.32 o 
   4   0  18        2.90        0.47      2.79 o 
 -12   1  18        0.11       -2.67      2.67 o 
 -11   1  18        4.22       -0.47      1.98 o 
 -10   1  18       34.61       24.31      6.75 o 
  -9   1  18       36.55       38.96      3.88 o 
  -8   1  18      288.64      331.41     10.04 o 
  -7   1  18      292.62      323.25      9.86 o 
  -6   1  18        3.27        2.37      2.41 o 
  -5   1  18      161.77      163.05      6.81 o 
  -4   1  18      154.42      149.88      6.44 o 
  -3   1  18      543.22      562.51     12.30 o 
  -2   1  18      279.12      300.00      8.91 o 
  -1   1  18        0.50        2.26      2.12 o 
   0   1  18        6.61        3.51      2.45 o 
   1   1  18      753.98      737.14     14.89 o 
   2   1  18     1387.16     1446.20     31.55 o 
   3   1  18      161.96      159.26      9.38 o 
   4   1  18        1.61        7.40      2.79 o 
 -11   2  18      117.51      134.14      8.72 o 
 -10   2  18        1.54        4.48      5.36 o 
  -9   2  18      115.65      103.12      5.80 o 
  -8   2  18      133.28      109.93      5.92 o 
  -7   2  18        0.94       -1.61      1.61 o 
  -6   2  18       47.57       47.53      3.85 o 
  -5   2  18        9.52       10.65      2.32 o 
  -4   2  18      158.40      144.57      6.34 o 
  -3   2  18       20.64       22.29      3.78 o 
  -2   2  18       46.76       35.35      4.44 o 
  -1   2  18       68.17       62.47      8.62 o 
   0   2  18       35.31       42.75      4.91 o 
   1   2  18      200.19      232.76     10.67 o 
   2   2  18      149.76      167.15     12.11 o 
   3   2  18      151.75      142.41      6.86 o 
   4   2  18       12.85        6.82      2.29 o 
 -10   3  18       17.44       15.66      3.62 o 
  -9   3  18       17.49       24.50      4.11 o 
  -8   3  18      199.95      224.92      8.41 o 
  -7   3  18       98.46       98.37      5.65 o 
  -6   3  18        1.63       -0.51      1.51 o 
  -5   3  18       38.28       38.21      4.77 o 
  -4   3  18       16.25       18.27      4.19 o 
  -3   3  18      213.61      205.83     19.56 o 
  -2   3  18      244.37      251.33     11.18 o 
  -1   3  18       11.34       13.97      5.12 o 
   0   3  18       20.50       16.92      3.96 o 
   1   3  18      250.95      250.60      9.77 o 
   2   3  18      924.57      988.10     22.52 o 
   3   3  18      175.84      187.11      8.23 o 
  -8   4  18       58.43       53.53      5.76 o 
  -7   4  18       25.91       29.79      3.40 o 
  -6   4  18        0.03        1.12      1.89 o 
  -5   4  18       12.83       19.56      6.29 o 
  -4   4  18       48.89       58.22      5.76 o 
  -3   4  18        0.51       -2.10      2.31 o 
  -2   4  18        8.98        8.23      3.49 o 
  -1   4  18       26.45       23.63      3.20 o 
   0   4  18        1.85        3.64      2.23 o 
 -10   1  19        0.01       -2.73      4.43 o 
  -9   1  19        2.23        1.99      2.71 o 
  -8   1  19        1.56        4.01      2.17 o 
  -7   1  19        0.36       -0.47      3.03 o 
  -6   1  19       17.94       18.59      3.01 o 
  -5   1  19       12.46       16.98      2.59 o 
  -4   1  19        0.08        0.47      1.57 o 
  -3   1  19        1.55       -0.82      1.84 o 
  -2   1  19       29.09       31.84      4.36 o 
  -1   1  19       14.91       22.48      4.43 o 
   0   1  19        0.69       -0.73      2.03 o 
   1   1  19        0.27        1.07      1.69 o 
   2   1  19        0.55        2.24      2.57 o 
   3   1  19        4.45        1.30      2.45 o 
 -10   2  19        0.26        3.78      3.73 o 
  -9   2  19        4.77        5.29      3.91 o 
  -8   2  19        4.35        4.62      2.12 o 
  -7   2  19        1.35        2.88      1.89 o 
  -6   2  19        0.12        3.19      1.84 o 
  -5   2  19        0.75        3.85      1.73 o 
  -4   2  19       24.64       26.15      4.66 o 
  -3   2  19        0.71        3.26      2.40 o 
  -2   2  19        5.97        8.41      3.96 o 
  -1   2  19       16.98       17.49      6.99 o 
   0   2  19        2.31        0.53      2.45 o 
   1   2  19        1.84        4.43      2.64 o 
   2   2  19        0.93        2.59      3.12 o 
  -8   3  19        1.14        4.21      2.05 o 
  -7   3  19        7.20       10.82      2.72 o 
  -6   3  19       15.22       15.70      3.45 o 
  -5   3  19       70.76       78.12      6.42 o 
  -4   3  19       27.93       31.00      4.44 o 
  -3   3  19        1.88        1.89      3.03 o 
  -2   3  19       31.14       29.79      4.44 o 
  -1   3  19       47.64       51.51      5.60 o 
   0   3  19       60.79       61.42      6.29 o 
  -4   4  19       34.55       38.22      5.10 o 
  -9   0  20       80.98       88.58      6.89 o 
  -8   0  20        1.86       10.99      3.24 o 
  -7   0  20       65.53       53.83      5.60 o 
  -6   0  20      112.39      141.10      8.72 o 
  -5   0  20      329.15      347.14     22.82 o 
  -4   0  20      318.29      328.39     12.65 o 
  -3   0  20        0.05        2.62      2.12 o 
  -2   0  20      120.17      122.55      7.82 o 
  -1   0  20      233.64      231.04     16.30 o 
   0   0  20      665.15      655.87     27.48 o 
   1   0  20       52.23       51.24      8.38 o 
  -9   1  20       63.28       92.74      5.90 o 
  -8   1  20       45.24       50.02      4.48 o 
  -7   1  20       58.64       64.49      4.83 o 
  -6   1  20      180.73      181.64      7.80 o 
  -5   1  20       38.63       33.80      3.50 o 
  -4   1  20       43.32       51.04      4.21 o 
  -3   1  20        0.37        1.16      2.31 o 
  -2   1  20       68.57       67.63      5.62 o 
  -1   1  20      109.91      111.52      7.84 o 
   0   1  20      266.40      283.17      9.98 o 
   1   1  20      126.90      119.21      8.72 o 
  -8   2  20        0.48        6.81      2.79 o 
  -7   2  20       20.97       17.42      2.81 o 
  -6   2  20       64.87       71.60      5.18 o 
  -5   2  20      200.41      212.18     13.74 o 
  -4   2  20      248.24      260.06     11.69 o 
  -3   2  20        3.07       -2.52      2.56 o 
  -2   2  20      119.64      122.44      8.21 o 
  -1   2  20       84.47       74.46      6.37 o 
   0   2  20      489.17      463.90     15.58 o 
  -5   3  20       44.97       39.04      9.08 o 
  -4   3  20       22.41       24.49      7.22 o 
  -6   1  21        0.06        1.10      1.75 o 
  -5   1  21        3.74        5.14      2.17 o 
  -4   1  21        2.75        3.12      4.43 o 
  -3   1  21        0.98       -0.07      2.12 o 
                                                 
